# Supplementary material for: Linkage Mapping and Comparative Genomics Using Next-Generation RAD Sequencing of a Non-Model Organism
Source: PLoS One. 2011 Apr 26;6(4):e19315. doi: 10.1371/journal.pone.0019315 (PMC3082572; doi:10.1371/journal.pone.0019315)
Supplement: Table S1 — Uniref90 hits to P. xylostella chromosomes. RAD allele sequences are listed with the best Uniref90 hit to their RAD contig. E-values are for TBLASTX. Alleles are listed as Mother (M) or Father (F) derived. (XLS) [file pone.0019315.s002.xls]

## Sheet: Supp. Table 2
RAD allele	Forward Sequence	Control1	Control2	Control3	Control4	Control6	Control7	Control8	Control9	Control10	Bioassay1	Bioassay2	Bioassay3	Bioassay4	Bioassay5	Bioassay6	Bioassay7	Bioassay8	Bioassay9	Bioassay10	Bioassay11
1_1_18	<lmxll>	ll	ll	ll	ll	lm	ll	ll	ll	lm	ll	lm	lm	lm	ll	lm	ll	lm	ll	ll	ll
1_1_1	AGTCCTATGAAGTTTTATTGGGAGATATGGGCGAATAACG	-	-	-	-	16.15	-	-	-	18.3	-	18	19.8	17.6	-	13.92	-	19.55	-	-	-
1_1_2	GGCAACAGGTGTCTAAGGAGAGGAATATTGGTAAGTGATG	-	-	-	-	33.15	-	-	-	19.52	-	37.5	19.8	24.2	-	26.68	-	23.8	-	-	-
1_1_3	GAGACACCTTTTAGTGGGCGAATTATGAATATTGTTGACT	-	-	-	-	28.9	-	-	-	28.06	-	20.25	11	8.8	-	19.72	-	20.4	-	-	-
1_1_4	GCCACAACTGCCTCGCGTGCATCACGCCCATCCCCCGCGC	-	-	-	-	18.7	-	-	-	12.2	-	21	15.4	13.2	-	16.24	-	17.85	-	-	-
1_1_5	ACATTTAATAGACTGGAGCGTGAAGTTGATCTGGATCAAT	-	-	-	-	28.05	-	-	-	25.62	-	28.5	22	19.8	-	20.88	-	28.05	-	-	-
1_1_6	TAACTACCGTGGCATGTACCATCTAGGCACGACCGACCAA	-	-	-	-	28.9	-	-	-	23.18	-	29.25	20.9	22	-	23.2	-	22.1	-	-	-
1_1_7	ATGCTCACCAGCGGCATCAATAAGGAATCGATGGATGACT	-	-	-	-	25.5	-	-	-	28.06	-	30.75	26.4	33	-	37.12	-	26.35	-	-	-
1_1_8	GCATAGCAACTTTTTCTTTAAACTAAATATAACATTATCC	-	-	-	-	15.3	-	-	-	26.84	-	20.25	17.6	11	-	12.76	-	17.85	-	-	-
1_1_9	CCCACTGAATGTTGTGTCCCTAAAGCGGTCTCACTCGACA	-	-	-	-	20.4	-	-	-	23.18	-	15.75	5.5	17.6	-	10.44	-	19.55	-	-	-
1_1_10	ATCTTCGGGGTTACAGATTAGTATTCAAAGGACCACCACT	-	-	-	-	17.85	-	-	-	30.5	-	22.5	25.3	19.8	-	30.16	-	17.85	-	-	-
1_1_11	TTGTAGAAGGAGAGAGTGTCGTTCCAGTCAGTGACCAGCA	-	-	-	-	24.65	-	-	-	24.4	-	16.5	26.4	24.2	-	23.2	-	16.15	-	-	-
1_1_12	TACAATTCACTTCTTACTGAGCTTTTTATCGTGTTGAAAT	-	-	-	-	17	-	-	-	18.3	-	18.75	17.6	33	-	38.28	-	24.65	-	-	-
1_1_13	ATGTTTTAAAGGATGTGGTCAGTGCCATAAATGATAAATG	-	-	-	-	19.55	-	-	-	31.72	-	27	17.6	17.6	-	23.2	-	16.15	-	-	-
1_1_14	AGGTTCGCCATCGTAGGTATTTAAGAGTTATATCTAATCA	-	-	-	-	26.35	-	-	-	29.28	-	38.25	31.9	30.8	-	33.64	-	27.2	-	-	-
1_1_15	GAGCTATGTTAAGGATACTTAATGTACATTTTATCTTTAT	-	-	-	-	17	-	-	-	9.76	-	24	15.4	13.2	-	12.76	-	17	-	-	-
1_1_16	CCCCAATCATCAGAGTGTGTGCTAGCGGTAAAGGCAAGAG	-	-	-	-	20.4	-	-	-	31.72	-	31.5	25.3	28.6	-	37.12	-	31.45	-	-	-
1_1_17	GAGCTATGTTAAGGATACTTATCTGTGCATAGATTTAAGA	-	-	-	-	22.95	-	-	-	23.18	-	22.5	9.9	24.2	-	11.6	-	14.45	-	-	-
1_1_18	TTGATGCCGCATGAGCCGCAGATGCCCTCGCGGCACGAGC	-	-	-	-	26.35	-	-	-	30.5	-	26.25	36.3	17.6	-	18.56	-	31.45	-	-	-
2_1_13	<lmxll>	ll	ll	ll	lm	lm	ll	ll	ll	lm	ll	lm	ll	lm	ll	lm	lm	ll	ll	ll	ll
2_1_19	AGTTACATTCGCCGAGCCAACTGTTCCGGAACAAGAAAGA	-	-	-	25.6	34	-	-	-	30.5	-	28.5	-	26.4	-	40.6	22.4	-	-	-	-
2_1_20	CCTCATTAGGGGGCGCCCACTCTATAGCCGCAGCCACACA	-	-	-	3.2	7.65	-	-	-	3.66	-	11.25	-	6.6	-	9.28	4.8	-	-	-	-
2_1_21	CGCTGCATGGTCTCTCTGATGTCTCCATGCTAGGCCTACA	-	-	-	20.8	27.2	-	-	-	25.62	-	29.25	-	33	-	26.68	26.4	-	-	-	-
2_1_22	AGGTAAGTACAGGGAGTAAATTCTTAACTATGAAATTTAG	-	-	-	24.8	23.8	-	-	-	26.84	-	18	-	26.4	-	22.04	26.4	-	-	-	-
2_1_23	CCGACCAGTCCGAGCAGTCCGTGCTAGTGCAGAAGACTAT	-	-	-	23.2	31.45	-	-	-	26.84	-	21.75	-	17.6	-	33.64	23.2	-	-	-	-
2_1_24	TGAAATGGCCATATGGTACCAAACCCTACAACGGCCATAG	-	-	-	19.2	12.75	-	-	-	18.3	-	19.5	-	8.8	-	26.68	10.4	-	-	-	-
2_1_25	TTGTCATTGGTGCTGGAGATCTCCAGGTCCTCGGAGTAGC	-	-	-	5.6	8.5	-	-	-	6.1	-	8.25	-	6.6	-	16.24	12.8	-	-	-	-
2_1_26	TCTCGTTTCGTGATGGTTCGGTGGACGCCGATGGCTGAAG	-	-	-	21.6	21.25	-	-	-	25.62	-	21	-	24.2	-	33.64	26.4	-	-	-	-
2_1_27	TGTGCGAGTTTCTCTTGTAATAGGTTGAGAGTTGGCGAAA	-	-	-	16.8	23.8	-	-	-	17.08	-	17.25	-	22	-	19.72	20.8	-	-	-	-
2_1_28	CGAAAGTGCCCTTCTGAGCGATGAGCAGCAGCAGCTTGTT	-	-	-	35.2	48.45	-	-	-	26.84	-	41.25	-	26.4	-	33.64	43.2	-	-	-	-
2_1_29	GACCCGACCGCATGAGGTAATATCACGGTTGAAATGCATT	-	-	-	26.4	27.2	-	-	-	31.72	-	29.25	-	17.6	-	22.04	28	-	-	-	-
2_1_30	CCTGGTATCTTCTATTGGGAAGCCGCCTCGTTGTTTTGTA	-	-	-	29.6	18.7	-	-	-	24.4	-	18	-	11	-	27.84	28	-	-	-	-
2_1_31	TATGGATTTTAGAGCCAAGCTTTTGTCTGTTGCAACTAGC	-	-	-	25.6	35.7	-	-	-	36.6	-	32.25	-	28.6	-	31.32	36.8	-	-	-	-
3_1_17	<lmxll>	ll	ll	lm	lm	lm	ll	ll	ll	lm	ll	lm	ll	lm	ll	lm	lm	ll	lm	ll	ll
3_1_32	CGATGACCGGCGGGAGAGAAGTGAATAAAAAAATAACAGA	-	-	22.5	25.6	26.35	-	-	-	19.52	-	27.75	-	26.4	-	18.56	17.6	-	21.45	-	-
3_1_33	TTTCCTCACGATGTTTTCCTTCACCGTAAGATGATGGTAT	-	-	25.2	29.6	31.45	-	-	-	28.06	-	34.5	-	22	-	30.16	20	-	22.75	-	-
3_1_34	TTCGGGAGTCGCTCAAGGAGCGCGGCAAGAATGAGGAGGA	-	-	36.9	27.2	22.1	-	-	-	28.06	-	31.5	-	33	-	32.48	31.2	-	37.7	-	-
3_1_35	AGCGGGACGCGACGCGCCGCGTCGACGCGCACCAACTCAC	-	-	39.6	38.4	27.2	-	-	-	39.04	-	36.75	-	30.8	-	39.44	27.2	-	29.9	-	-
3_1_36	AGGTTCAGGAGCAGGTTATTATTCACTCGCGAGCAATTAA	-	-	18.9	13.6	22.1	-	-	-	32.94	-	18	-	4.4	-	24.36	20	-	11.7	-	-
3_1_37	ATTACCACCACACATTCTAATTAAAGTTTGGTTGTATAGT	-	-	30.6	20.8	28.9	-	-	-	24.4	-	25.5	-	22	-	22.04	24.8	-	17.55	-	-
3_1_38	GTACCGGAGAGATAACCAAGTCTACGGCCAGACCCAAGGA	-	-	33.3	27.2	38.25	-	-	-	24.4	-	45	-	46.2	-	29	28	-	37.7	-	-
3_1_39	GCCGTGGTCATAGATCTTGGGGCTCGGATGATGATTGAAA	-	-	32.4	26.4	31.45	-	-	-	24.4	-	21	-	28.6	-	18.56	26.4	-	34.45	-	-
3_1_40	TACCGCGTACGTATTGCACCGCCCCGCCCGTTGGACATTA	-	-	30.6	30.4	28.9	-	-	-	21.96	-	30	-	26.4	-	27.84	29.6	-	18.85	-	-
3_1_41	CTCTGGAAGGGGGGCGCTGGTTGCCAGGGGCTCGATGTGG	-	-	25.2	32	28.9	-	-	-	42.7	-	31.5	-	15.4	-	13.92	27.2	-	29.25	-	-
3_1_42	GGTTAGCAATTAAGCTGCACTGAAGGTGCCGGGTTCGAAT	-	-	30.6	17.6	17.85	-	-	-	23.18	-	24	-	19.8	-	25.52	32	-	18.2	-	-
3_1_43	GTACCTAATTGCTGCACCAGGGACCGGCTACCTTAAGACG	-	-	26.1	16.8	34	-	-	-	34.16	-	26.25	-	30.8	-	22.04	26.4	-	27.95	-	-
3_1_44	GAAATTGGGACATTTTAACTATTTCGCCCTCAGAAGGACT	-	-	14.4	14.4	23.8	-	-	-	18.3	-	16.5	-	8.8	-	11.6	13.6	-	12.35	-	-
3_1_45	GTAGCCGGCTCCGGGTTGGCGTTTGAGATTTTCGGCACCG	-	-	24.3	16	25.5	-	-	-	21.96	-	24.75	-	24.2	-	22.04	17.6	-	24.7	-	-
3_1_46	ATACGGAACCAAAATGAACGTGATGCGAATGCACTTGGCG	-	-	22.5	16.8	18.7	-	-	-	20.74	-	28.5	-	17.6	-	19.72	20	-	20.8	-	-
3_1_47	TGCGCCACGAGCGCGGAGATGTGCTCCAGCAGCTCCTTGT	-	-	23.4	21.6	30.6	-	-	-	39.04	-	31.5	-	26.4	-	34.8	38.4	-	40.3	-	-
3_1_48	TCCTGCATATCTAGATTTAGCACATCTAGATATGTGAACC	-	-	31.5	16.8	22.1	-	-	-	35.38	-	12.75	-	24.2	-	24.36	28	-	22.75	-	-
4_1_4	<lmxll>	ll	ll	lm	lm	lm	ll	ll	ll	lm	lm	lm	ll	ll	ll	lm	lm	ll	lm	ll	ll
4_1_49	AGTTGACACCATGTGAAAATCAAGATTCATCATCATCACG	-	-	27	19.2	20.4	-	-	-	24.4	28.7	28.5	-	-	-	29	26.4	-	25.35	-	-
4_1_50	GGACACCCCACAAGGAACATCAGAGCACGTGGAACAGGCA	-	-	27.9	28.8	28.05	-	-	-	24.4	41.82	36.75	-	-	-	31.32	24	-	28.6	-	-
4_1_51	TTTGCGCACGGTGACGTGGACCAGCGAAGACTGGGCGAGC	-	-	38.7	35.2	36.55	-	-	-	31.72	45.1	34.5	-	-	-	45.24	27.2	-	27.3	-	-
4_1_52	AGCAGCTGGAACTGTGCCAGAAGTCCCTCAGCGGGTACCT	-	-	37.8	33.6	28.05	-	-	-	34.16	36.08	27	-	-	-	27.84	36	-	28.6	-	-
5_1_17	<lmxll>	ll	ll	lm	lm	lm	ll	ll	ll	lm	lm	lm	ll	ll	ll	lm	lm	ll	lm	ll	lm
5_1_53	AAGTACAAGGATCAAAAAGTACGGGTGTGCAAAAAAGAAA	-	-	30.6	34.4	38.25	-	-	-	20.74	31.16	30.75	-	-	-	34.8	23.2	-	33.8	-	41.28
5_1_54	GTGAGGAAATGTGGTTGAGGTTGGGTAAAATTGATGTATG	-	-	6.3	4	10.2	-	-	-	6.1	6.56	4.5	-	-	-	5.8	6.4	-	9.75	-	10.56
5_1_55	TTGACTGTCAGAAAATGCATTTAGCATTAAGTCCACCTGA	-	-	27	27.2	25.5	-	-	-	37.82	26.24	27.75	-	-	-	30.16	28.8	-	26	-	19.2
5_1_56	ACAGCTGCCAGGATCTGCTCGGCGCGCTCCTCGTTGTAGG	-	-	37.8	32.8	38.25	-	-	-	28.06	29.52	24.75	-	-	-	33.64	34.4	-	29.9	-	29.76
5_1_57	CGCACCAGCAGCTCGCGGCTCTGTTGTGCTGCTCGCTCCA	-	-	31.5	29.6	31.45	-	-	-	40.26	29.52	32.25	-	-	-	20.88	29.6	-	32.5	-	40.32
5_1_58	TGCTAGAGACGGCCAAGATGTTGAAGATCAAGGGCCTGAC	-	-	27	40	34	-	-	-	43.92	33.62	33	-	-	-	24.36	29.6	-	37.05	-	42.24
5_1_59	TATAGGTTAGGCTCTATGCAGGCACTTACTTAATAATCTT	-	-	7.2	8	8.5	-	-	-	6.1	4.92	7.5	-	-	-	12.76	8	-	13	-	11.52
5_1_60	GTATCCAGTGCAAAGTCGCTAAACAAAACATTCCGTAAAA	-	-	18	20.8	19.55	-	-	-	21.96	27.88	21.75	-	-	-	27.84	19.2	-	22.75	-	24.96
5_1_61	ATTAGGCCCCAATCGTGGTATATACTTATACTTACGTCGC	-	-	9	12.8	17	-	-	-	14.64	15.58	15.75	-	-	-	18.56	12.8	-	8.45	-	8.64
5_1_62	TGCCGGCCCTCAGCGGCCAGGGTGACGTCCACCAGCGACT	-	-	29.7	39.2	27.2	-	-	-	30.5	23.78	40.5	-	-	-	37.12	28.8	-	40.3	-	34.56
5_1_63	AGGTACAAAGAGTAAAAAGTATGGGTGTGAGTGTACGATA	-	-	17.1	24.8	22.95	-	-	-	25.62	21.32	23.25	-	-	-	22.04	12	-	14.95	-	27.84
5_1_64	GATAGCATATGTGTGTAGCTAGCTAGGTACATGCGCCTGC	-	-	23.4	24.8	24.65	-	-	-	21.96	19.68	23.25	-	-	-	26.68	19.2	-	15.6	-	17.28
5_1_65	GTAGGCAACGGCAACGGTTACAGCACGCACAGAACGGCTA	-	-	31.5	35.2	38.25	-	-	-	25.62	31.16	33	-	-	-	37.12	38.4	-	39	-	36.48
5_1_66	CGCACAAAGTCGTCTTGTCGGCATGCAGCGTCTACTTTCA	-	-	6.3	6.4	10.2	-	-	-	3.66	11.48	6	-	-	-	3.48	3.2	-	9.75	-	9.6
5_1_67	TCTTGTACTTTGTTAAACATACTTAGGTATATTTTACAAA	-	-	34.2	25.6	38.25	-	-	-	32.94	32.8	16.5	-	-	-	38.28	36	-	31.85	-	34.56
5_1_68	CAGATCGCGATGTTCACACGGCACCCGAACGATGTCGATA	-	-	23.4	21.6	22.95	-	-	-	20.74	23.78	22.5	-	-	-	22.04	28.8	-	27.3	-	32.64
5_1_69	AGGAACTGGCGCCCAAGGTCATAGCCAAGCCGGAGCTGAA	-	-	36	33.6	32.3	-	-	-	34.16	36.9	30.75	-	-	-	26.68	33.6	-	38.35	-	39.36
6_1_11	<lmxll>	ll	ll	lm	lm	lm	ll	ll	ll	lm	lm	lm	ll	ll	ll	lm	lm	ll	lm	lm	lm
6_1_70	GTACTGCGGCAGGTTCATCGCTGGAGTACCTTATAATTAT	-	-	14.4	18.4	18.7	-	-	-	18.3	31.16	31.5	-	-	-	29	20	-	22.1	34.2	27.84
6_1_71	TCTTTTATCGACATAGATACACATTACTACAATGCGGCAC	-	-	20.7	24.8	26.35	-	-	-	35.38	29.52	27.75	-	-	-	20.88	24	-	24.05	16.2	28.8
6_1_72	AGGTACCGGAAGCAAATTGTATGGGAGTGCAAAAAAAAAA	-	-	16.2	8	9.35	-	-	-	4.88	17.22	13.5	-	-	-	18.56	10.4	-	9.1	11.7	4.8
6_1_73	TCCATTGGACCGCCGTTGTACCAGGATCGCATGAGCTATA	-	-	36	35.2	22.1	-	-	-	41.48	32.8	38.25	-	-	-	39.44	31.2	-	30.55	35.1	28.8
6_1_74	ATTCCCTCACAGGCTTGTGTAGTGGTATCGGTGTTGAATA	-	-	12.6	25.6	26.35	-	-	-	12.2	38.54	35.25	-	-	-	12.76	15.2	-	20.15	18	36.48
6_1_75	GGGACTGTACTCAATTTCTTTTGGGAGGAACCAGTCAAGT	-	-	20.7	12.8	11.9	-	-	-	4.88	13.94	10.5	-	-	-	15.08	23.2	-	16.9	14.4	16.32
6_1_76	AGGTACAAGGTACCTTCATGTGCAGAGAAACCTGACCCCC	-	-	6.3	13.6	12.75	-	-	-	12.2	12.3	11.25	-	-	-	6.96	8	-	14.3	16.2	15.36
6_1_77	TTGACTGGCAGAAAATGCTTTTAGCATTAAGTCCTGTTTG	-	-	14.4	10.4	19.55	-	-	-	13.42	15.58	8.25	-	-	-	12.76	15.2	-	12.35	19.8	12.48
6_1_78	ATAGGAAAGTCAACGTGAGGTACGGAGGACAGGAGTACGC	-	-	34.2	29.6	23.8	-	-	-	30.5	34.44	39.75	-	-	-	47.56	24.8	-	29.25	28.8	16.32
6_1_79	TAACTGTCCATGATCCTCCTGATGTTTACTGGACATTTTT	-	-	26.1	21.6	21.25	-	-	-	29.28	25.42	22.5	-	-	-	32.48	19.2	-	18.85	26.1	15.36
6_1_80	CTGCAGCGAATATGATGTTCCATGAGCAAAATCTAAGTAC	-	-	19.8	19.2	20.4	-	-	-	20.74	24.6	22.5	-	-	-	25.52	19.2	-	22.75	18.9	24.96
7_1_3	<lmxll>	lm	lm	ll	ll	ll	lm	lm	lm	ll	ll	ll	lm	ll	lm	ll	ll	lm	ll	lm	lm
7_1_81	TCAGCCAGTATACTTAATTAACATAATAATAGACCTTTGT	23.8	21	-	-	-	24.99	32.64	26.35	-	-	-	23.1	-	18.9	-	-	28.05	-	19.8	15.36
7_1_82	CTCTGGAACGGGGGCGCCAACCGCCAGGGGCTCGTATATT	11.9	11	-	-	-	10.2	11.52	7.65	-	-	-	11	-	8.4	-	-	12.75	-	14.4	14.4
7_1_83	TTATCCATCTCAAAGCTTAAAGATTTGATATATAAGTTTG	13.6	8	-	-	-	15.3	22.08	16.15	-	-	-	15.4	-	16.8	-	-	12.75	-	14.4	20.16
8_1_6	<lmxll>	lm	lm	ll	ll	ll	lm	lm	lm	ll	ll	ll	lm	lm	lm	ll	ll	lm	ll	ll	ll
8_1_84	TCCATAGGACCGCCGTTGTACCAGGATCGCATGAGCTATG	25.5	26	-	-	-	25.5	32.64	34	-	-	-	37.4	26.4	27.3	-	-	30.6	-	-	-
8_1_85	TAGAAGGTCCAGGAGGGGAACTCGCCACGCGCGATGGCGT	16.15	11	-	-	-	13.77	15.36	11.9	-	-	-	16.5	17.6	7.35	-	-	8.5	-	-	-
8_1_86	TGACCGACACTCAAGGAGGCTCCTTCGATGTGGTCCCCAA	20.4	20	-	-	-	21.42	18.24	23.8	-	-	-	20.9	17.6	27.3	-	-	18.7	-	-	-
8_1_87	CTATAAAATGTTTCCTTAAGTTATAATATACTAGCTTTTC	19.55	22	-	-	-	30.6	24	30.6	-	-	-	14.3	8.8	21	-	-	17	-	-	-
8_1_88	TCATGACCGTGGCCGAGGCGGAGAGCTGCAAGTTCAACCC	11.05	13	-	-	-	9.69	11.52	11.9	-	-	-	13.2	11	13.65	-	-	13.6	-	-	-
8_1_89	TGTACGAGTTTCTCTTGCAAGGTCGAGAGTAGACGAAATC	24.65	28	-	-	-	36.72	25.92	26.35	-	-	-	30.8	41.8	39.9	-	-	39.1	-	-	-
9_1_7	<lmxll>	lm	lm	ll	ll	ll	lm	lm	lm	ll	ll	ll	lm	lm	lm	ll	ll	lm	ll	lm	ll
9_1_90	AGATGGCGGAGGTCTATACCTTGGTTTGTGTTGTTCAAAA	16.15	19	-	-	-	20.91	15.36	16.15	-	-	-	16.5	8.8	16.8	-	-	14.45	-	15.3	-
9_1_91	AGATTCAAGGAGAAGAAAGTAATGTGGTGCAAAAAGGAGT	12.75	10	-	-	-	11.73	9.6	13.6	-	-	-	16.5	13.2	14.7	-	-	10.2	-	9.9	-
9_1_92	GTATCCAGAGCAAAGTCGCTAAACAAAACATTCCGTAAAA	16.15	10	-	-	-	17.85	13.44	24.65	-	-	-	17.6	17.6	15.75	-	-	14.45	-	15.3	-
9_1_93	GAAGCGAGTTGTTGATAGCGCTATCCAAGAACAAGACAGT	31.45	24	-	-	-	33.15	17.28	32.3	-	-	-	28.6	22	32.55	-	-	25.5	-	40.5	-
9_1_94	CGAGACTTGCTGCGGCAGCACGCCGTGAGGCACAGGATGC	14.45	15	-	-	-	21.93	13.44	17.85	-	-	-	5.5	22	15.75	-	-	27.2	-	18	-
9_1_95	CCGTGCTCACCGAAGAGGGCCTGGTCTCCTTCGAATGCAA	20.4	36	-	-	-	31.11	25.92	29.75	-	-	-	28.6	28.6	31.5	-	-	24.65	-	21.6	-
9_1_96	CAGATCGCGATGTTCACACGACACCCGAACGACGTCGACA	24.65	15	-	-	-	24.99	26.88	23.8	-	-	-	35.2	22	27.3	-	-	16.15	-	31.5	-
10_1_24	<lmxll>	lm	lm	ll	ll	ll	lm	lm	lm	ll	lm	ll	lm	ll	lm	ll	ll	lm	ll	lm	lm
10_1_97	TGATATATAACTATATTATACCCAACACTGGGCGCAAGTC	23.8	27	-	-	-	28.05	26.88	15.3	-	14.76	-	23.1	-	18.9	-	-	28.9	-	27.9	32.64
10_1_98	GTACTAGTTATTATTCTTTGCCTACAGTGGAGCGACGACC	29.75	26	-	-	-	26.52	33.6	28.9	-	33.62	-	22	-	35.7	-	-	28.9	-	27.9	28.8
10_1_99	AGGCAGTCCAGCGCCTGCTGAACCGCGACCCCCACCCCCG	18.7	28	-	-	-	23.97	26.88	25.5	-	26.24	-	16.5	-	28.35	-	-	20.4	-	26.1	32.64
10_1_100	TCGTCGAGTCGGTCGAGCAACTCGCCAGTTTGCCACATCA	26.35	30	-	-	-	27.54	26.88	23.8	-	18.86	-	48.4	-	31.5	-	-	35.7	-	47.7	51.84
10_1_101	TAAGTACTTTCTCTGAACGTGGCTTCTAATCGAGCACACT	26.35	33	-	-	-	33.15	27.84	27.2	-	29.52	-	33	-	32.55	-	-	30.6	-	38.7	44.16
10_1_102	GTGAGGTTGTAGGTATCAACTTGGCATTTCACTTGACTGG	33.15	30	-	-	-	30.6	17.28	22.1	-	23.78	-	26.4	-	28.35	-	-	21.25	-	18	17.28
10_1_103	GGTTAGCAATGAAAGCTGCTCTGAAGGTGCCGTGTTCGAA	22.95	20	-	-	-	20.91	24	20.4	-	18.04	-	20.9	-	22.05	-	-	24.65	-	24.3	24
10_1_104	ACCCCATCAACTTCCCCGAGATGATGCACAACGTCTCCAA	29.75	26	-	-	-	26.52	42.24	29.75	-	24.6	-	33	-	26.25	-	-	37.4	-	47.7	35.52
10_1_105	GCCGTGGTCCTAGATCTTGGGGCTCGGATGATGATTAAAA	29.75	25	-	-	-	30.09	32.64	28.9	-	31.16	-	17.6	-	25.2	-	-	19.55	-	26.1	34.56
10_1_106	AAACAAGAGGAAATCTCTTTTCCGGAAATGTCACAATTGC	16.15	15	-	-	-	22.95	20.16	18.7	-	21.32	-	16.5	-	16.8	-	-	14.45	-	12.6	5.76
10_1_107	TGCTGGTAGTTTTACATGAGGGCACTTCATATCACACGTC	24.65	23	-	-	-	21.93	24	33.15	-	31.16	-	35.2	-	23.1	-	-	32.3	-	27	19.2
10_1_108	GGCGCGATTAGGCTCCCCTACCCCCCGCACTACCCCGCGC	17.85	12	-	-	-	14.28	14.4	11.05	-	17.22	-	5.5	-	12.6	-	-	18.7	-	19.8	19.2
10_1_109	TATATTGTAGACGTAAATCTGATAAGTAGGTAAATATTGT	22.1	19	-	-	-	25.5	35.52	27.2	-	33.62	-	28.6	-	28.35	-	-	25.5	-	26.1	22.08
10_1_110	GGACTAGCTTACGAAGAGAGTTTAGACATATAATTATCTA	11.9	6	-	-	-	11.22	9.6	10.2	-	17.22	-	16.5	-	13.65	-	-	8.5	-	11.7	6.72
10_1_111	TACCGCGTATTGCACCGCTCCGCCCGTTGGACATTATTGC	29.75	34	-	-	-	28.05	24	24.65	-	18.86	-	30.8	-	11.55	-	-	23.8	-	25.2	32.64
10_1_112	GCACCGGAGAGATAACCAAGTCTACGGCCAGACCCAAGGA	34.85	32	-	-	-	33.66	38.4	36.55	-	28.7	-	26.4	-	31.5	-	-	32.3	-	31.5	29.76
10_1_113	AAGACGTGGCGCGTGCAGACTTCGCGGATGACGTCACGGG	23.8	33	-	-	-	24.48	40.32	16.15	-	29.52	-	33	-	34.65	-	-	31.45	-	33.3	39.36
10_1_114	TAAACAGTTTACTAACTCGATGGTGAAGTTATGGTTAATT	29.75	24	-	-	-	27.03	26.88	23.8	-	31.16	-	17.6	-	30.45	-	-	18.7	-	35.1	32.64
10_1_115	GAAATTGGGTCATTTTAACAATTTCGCCTTCAGAGAGTCT	19.55	19	-	-	-	22.44	25.92	30.6	-	20.5	-	23.1	-	13.65	-	-	19.55	-	27.9	26.88
10_1_116	ATGGTGGGTTGCTGGATGCTGAATGTGCTCTTTACCACAC	35.7	39	-	-	-	22.95	22.08	28.05	-	26.24	-	23.1	-	25.2	-	-	18.7	-	24.3	29.76
10_1_117	GCAGACACACTCCTCAACGTGGAGGGCCTGGGGTCCATTG	27.2	24	-	-	-	27.03	34.56	24.65	-	32.8	-	23.1	-	34.65	-	-	28.05	-	21.6	24.96
10_1_118	GTTTTGCAAAAATGTTTTGTTGAGGATTACTCCCTGAGTC	14.45	25	-	-	-	24.99	15.36	15.3	-	23.78	-	38.5	-	27.3	-	-	20.4	-	8.1	18.24
10_1_119	AGGTACTAAGAGTAAAAAGTATGGTTGTGCATATAAAAAA	28.05	25	-	-	-	24.48	28.8	21.25	-	17.22	-	31.9	-	24.15	-	-	17.85	-	19.8	20.16
10_1_120	GACGTGTTTGCAACACAGTTCAACACACCACCAATAAGTA	16.15	14	-	-	-	22.44	23.04	19.55	-	26.24	-	7.7	-	17.85	-	-	15.3	-	18.9	17.28
11_1_18	<lmxll>	lm	lm	lm	ll	ll	lm	lm	lm	ll	lm	ll	lm	ll	lm	ll	ll	lm	lm	lm	lm
11_1_121	TACGTGTGAATTATGAGGGTGGATCTGTACGCATAATATT	11.9	6	12.6	-	-	10.2	9.6	12.75	-	14.76	-	12.1	-	11.55	-	-	11.05	5.85	6.3	14.4
11_1_122	TCGCATTTACGTCAATAGCCTATTTCTCAAAATGACCTGC	26.35	25	17.1	-	-	24.99	30.72	22.95	-	24.6	-	33	-	21	-	-	25.5	23.4	23.4	27.84
11_1_123	GTCATGGTGTTGAGTGATATCCGCTGCACCCGCTGCAGAG	19.55	13	21.6	-	-	18.87	27.84	17	-	18.04	-	17.6	-	26.25	-	-	21.25	21.45	24.3	23.04
11_1_124	TTGTCGTTGGTGCTGGAGATCTCCAGGTCCTCGGAGTAGC	15.3	6	9.9	-	-	6.12	14.4	6.8	-	4.1	-	11	-	3.15	-	-	11.9	14.3	12.6	15.36
11_1_125	TTGATTATACATTATTACTATAGTAAATTGTGCAATAACT	18.7	21	15.3	-	-	20.91	16.32	17.85	-	27.06	-	13.2	-	14.7	-	-	18.7	22.1	31.5	34.56
11_1_126	CGACGCGCCTGTGAGAAGTGGACTAGGGTTGTCGCACCAC	34.85	18	38.7	-	-	41.31	26.88	38.25	-	34.44	-	14.3	-	30.45	-	-	41.65	37.7	28.8	23.04
11_1_127	CAGCGAACGTATTTTTTAAGTATTCTTATTATTCATAATA	5.1	7	13.5	-	-	7.65	8.64	5.1	-	5.74	-	7.7	-	5.25	-	-	7.65	9.1	14.4	13.44
11_1_128	GACCCGACCGCATGAGGTAATGTCACTGTTTGATCCCGGA	23.8	25	23.4	-	-	20.91	20.16	22.95	-	20.5	-	25.3	-	21	-	-	21.25	26	41.4	31.68
11_1_129	AAAGAGGGCAAACGACGGGCGGGGCAGGCGCTGTATTGAT	32.3	14	26.1	-	-	21.42	20.16	28.9	-	21.32	-	28.6	-	28.35	-	-	28.9	20.8	22.5	18.24
11_1_130	CCTCATTCGGTGGTGCCCACTCTATAGCCGCAGCCACACA	27.2	12	25.2	-	-	24.99	23.04	17.85	-	19.68	-	29.7	-	19.95	-	-	16.15	27.3	18	18.24
11_1_131	CGCTGCATGGTCTCTCTGAGGATGTCTCCATGCTAGGCCT	28.05	28	28.8	-	-	22.44	17.28	22.1	-	19.68	-	28.6	-	22.05	-	-	23.8	16.25	22.5	20.16
11_1_132	CATGATGATTCAAACCCAATTCGTTAGGATTCTTTTCTGT	14.45	23	19.8	-	-	18.87	21.12	22.1	-	18.04	-	23.1	-	23.1	-	-	28.05	21.45	14.4	28.8
11_1_133	GGACGCCCTAACATTTACATTATTTATTTAATACGGAAAT	12.75	4	22.5	-	-	22.95	13.44	11.9	-	26.24	-	12.1	-	11.55	-	-	19.55	18.85	9	16.32
11_1_134	TAACTAAATTTTATCGGAAGGGATAGACCCGTTTTGACAG	33.15	27	17.1	-	-	22.95	16.32	16.15	-	17.22	-	19.8	-	23.1	-	-	19.55	19.5	27	30.72
11_1_135	AAAGTGAAAGTACGGGTTACTTTTGGTTCAGCGAATGTTT	29.75	29	28.8	-	-	26.01	27.84	28.05	-	37.72	-	41.8	-	42	-	-	26.35	35.1	43.2	36.48
11_1_136	TGGAGTCGCCCACTGTCTACACCAGTCAGGGTGTGCCAAT	16.15	25	20.7	-	-	21.93	27.84	28.05	-	16.4	-	16.5	-	27.3	-	-	27.2	22.75	27	24
11_1_137	AGTTACATTCGGCGAGCCAACTGTTCCGGAACAAGAAAGA	29.75	24	24.3	-	-	27.54	29.76	28.05	-	21.32	-	34.1	-	22.05	-	-	22.95	27.95	18	21.12
11_1_138	GCGGGGTTTAAACATGGTTTAAACTGAATGGACAAAAGCT	17	24	14.4	-	-	16.83	24.96	26.35	-	18.86	-	29.7	-	23.1	-	-	25.5	22.1	10.8	19.2
12_1_9	<lmxll>	lm	lm	lm	lm	ll	lm	lm	lm	ll	lm	ll	ll	ll	lm	ll	lm	ll	lm	lm	lm
12_1_139	AGGTACCGGGAGCAAATTGTATGAAAGTGCAAAAAAAATG	29.75	33	37.8	32	-	27.03	30.72	37.4	-	34.44	-	-	-	35.7	-	28	-	35.1	31.5	27.84
12_1_140	AGGGAGGGGGGAGGGGGGAGCCGGGGGGATATTCCCGTTG	17	13	12.6	14.4	-	14.79	21.12	17	-	21.32	-	-	-	21	-	9.6	-	21.45	25.2	29.76
12_1_141	AGTCCTATGAAGTTTGATTGGGAGATATGGGCGAATAACG	22.1	20	15.3	19.2	-	19.38	18.24	17.85	-	28.7	-	-	-	17.85	-	24	-	19.5	16.2	20.16
12_1_142	GCCACAACTGCCTCGCGTGCGTCACGCCCATTCCCCGCGC	17.85	13	12.6	13.6	-	12.24	18.24	17.85	-	16.4	-	-	-	19.95	-	15.2	-	18.85	15.3	15.36
12_1_143	CAGATGAGGTACACGATGGCGGAGCCGAACGTGAACCCCG	20.4	22	26.1	20.8	-	21.42	14.4	17.85	-	24.6	-	-	-	21	-	28.8	-	22.75	24.3	28.8
12_1_144	GAGCCCACTGGGGAATTGGTCAAATTTGTGAATCATTTAC	40.8	27	32.4	23.2	-	28.56	40.32	28.05	-	20.5	-	-	-	25.2	-	31.2	-	18.2	38.7	30.72
12_1_145	CGCACGCACGCGCCCGACTCCGGGTTCAGCTCGTTGCCCA	21.25	29	27.9	28	-	24.48	29.76	20.4	-	30.34	-	-	-	25.2	-	34.4	-	27.95	41.4	42.24
12_1_146	TAACTACCGTGGCATGTACCATCTAGGCACGACCGAGTAA	22.1	19	28.8	16.8	-	21.93	23.04	17	-	18.86	-	-	-	26.25	-	18.4	-	14.95	21.6	33.6
12_1_147	TGAGACCCTCCGTGCAGGAGTGCAACTCGCATTTTGCCGG	35.7	35	32.4	28	-	30.6	37.44	28.9	-	33.62	-	-	-	30.45	-	32	-	33.15	45.9	48
13_2_3	<lmxll>	ll	lm	lm	ll	ll	ll	lm	lm	lm	ll	lm	lm	ll	lm	ll	ll	lm	ll	ll	ll
13_2_148	GGAAAGTGGGGTTAGGTTGGGTTTAAAATAAGATCTTGCA	-	17	21.6	-	-	-	14.4	19.55	19.52	-	21	15.4	-	21	-	-	20.4	-	-	-
13_2_149	CACCGGTCCAGAGTCAAACCCGAGACTCCCCGGAGCGCAG	-	38	34.2	-	-	-	37.44	25.5	35.38	-	39	46.2	-	44.1	-	-	35.7	-	-	-
13_2_150	CCATCATGGAGGTGAGTAGCAGTACGCCTACTCTTGAAAG	-	3	22.5	-	-	-	12.48	11.05	20.74	-	27	7.7	-	7.35	-	-	19.55	-	-	-
14_2_5	<lmxll>	ll	lm	lm	lm	lm	ll	ll	lm	lm	ll	ll	ll	ll	ll	lm	ll	lm	ll	ll	lm
14_2_151	AGGTACCAGGGAGATTTTATCCATTTCTCTATATTTTATG	-	30	21.6	31.2	34.85	-	-	36.55	25.62	-	-	-	-	-	25.52	-	27.2	-	-	30.72
14_2_152	TGATATTGATATACAGCTATAATGTGGCAAGTTACTTGGC	-	30	39.6	31.2	30.6	-	-	28.05	31.72	-	-	-	-	-	32.48	-	22.95	-	-	10.56
14_2_153	TCCAGCATGTAGCTGGCCGTATCGCCGTCCATCGTCGGGA	-	33	32.4	27.2	27.2	-	-	35.7	26.84	-	-	-	-	-	33.64	-	29.75	-	-	25.92
14_2_154	AGCCGTTCACCTGCGGGGTCTACAAGGTCCTCAACAAGAT	-	31	20.7	30.4	21.25	-	-	20.4	18.3	-	-	-	-	-	18.56	-	23.8	-	-	21.12
14_2_155	TCTGTGAATATAGCAGCAGAAACTAGCAGCAATTTTTGTA	-	24	27	19.2	22.95	-	-	24.65	15.86	-	-	-	-	-	25.52	-	23.8	-	-	14.4
15_2_8	<lmxll>	ll	lm	lm	lm	lm	ll	ll	lm	lm	ll	ll	lm	ll	ll	lm	ll	lm	ll	ll	lm
15_2_156	AGATGGGGCTGGAGGTCAAGATGGCTAGCCGGTGAGTGCG	-	18	19.8	8	12.75	-	-	16.15	19.52	-	-	16.5	-	-	22.04	-	14.45	-	-	19.2
15_2_157	ATCTTCAGATAGGTAGGTAAGTAGGTATATAGGACGCTTT	-	22	29.7	24	22.1	-	-	21.25	30.5	-	-	24.2	-	-	37.12	-	25.5	-	-	17.28
15_2_158	TGCCTGGCCACCGTGTTCTCAAAGTCCTTCTGTTCCCTGT	-	24	26.1	32	22.1	-	-	37.4	23.18	-	-	36.3	-	-	39.44	-	35.7	-	-	30.72
15_2_159	TTGACTGGAAGAAAATGCTTTTATGTAGCTTTAAGTCCAC	-	12	15.3	20.8	22.95	-	-	22.1	17.08	-	-	19.8	-	-	19.72	-	16.15	-	-	32.64
15_2_160	CTATCCACCACAGTGAACAAGCAAGTAAGATACCAAGTTA	-	20	22.5	19.2	17.85	-	-	28.9	23.18	-	-	31.9	-	-	35.96	-	23.8	-	-	24.96
15_2_161	AGGTACAGGAGGTAATATTAATACTAGGACGACAAATTAA	-	17	12.6	16	20.4	-	-	13.6	23.18	-	-	8.8	-	-	24.36	-	11.9	-	-	18.24
15_2_162	ATTGTAGTTATTTCTCTCGATAACTGATCGATTTCCCGGC	-	17	11.7	15.2	18.7	-	-	18.7	12.2	-	-	16.5	-	-	13.92	-	14.45	-	-	18.24
15_2_163	AAGTTCAGGAGCAAAAAGTAGGGAAGTGCAAAAAAATAAC	-	12	21.6	10.4	20.4	-	-	16.15	18.3	-	-	13.2	-	-	22.04	-	14.45	-	-	20.16
16_2_7	<lmxll>	ll	lm	lm	lm	lm	ll	ll	lm	lm	ll	ll	lm	ll	lm	lm	ll	lm	ll	ll	ll
16_2_164	GGTTCTGGGACATGGTGTGTCTGCAGGTGGTCAATGTGGA	-	28	31.5	32.8	22.95	-	-	24.65	29.28	-	-	20.9	-	30.45	27.84	-	30.6	-	-	-
16_2_165	CATGAGTTGATGATGACGATAATGATGATGTCCAGTCAAG	-	25	29.7	25.6	24.65	-	-	28.05	20.74	-	-	24.2	-	32.55	31.32	-	21.25	-	-	-
16_2_166	TGATAGGTTACTTCTCGTCACGGCTGCAACGAGTGCAAGA	-	23	18	24	28.05	-	-	18.7	21.96	-	-	27.5	-	13.65	20.88	-	22.1	-	-	-
16_2_167	GGGAGATATGGGGTGTTATAAAAATCGTTAGCCGAAATGG	-	14	23.4	33.6	32.3	-	-	22.95	28.06	-	-	14.3	-	23.1	16.24	-	27.2	-	-	-
16_2_168	AATGAAGGATAGCAACGCTACGCCGACCTTGGCCCCTTTC	-	22	34.2	23.2	22.95	-	-	19.55	35.38	-	-	35.2	-	19.95	23.2	-	24.65	-	-	-
16_2_169	TCCTCAGCCGTGGTGGGAAACTGCTCGTTGGCGCCGCCGT	-	12	14.4	16.8	16.15	-	-	21.25	14.64	-	-	11	-	19.95	17.4	-	22.1	-	-	-
16_2_170	CAGCATCAACTCGCAAGCTCGCTCCAACCCGCTAACAGCC	-	23	23.4	32.8	35.7	-	-	34	40.26	-	-	26.4	-	33.6	39.44	-	29.75	-	-	-
17_2_4	<lmxll>	lm	ll	ll	ll	ll	lm	lm	ll	ll	lm	lm	ll	lm	ll	ll	lm	ll	lm	lm	lm
17_2_171	GGGAAATAACGGTTAAAAGGTGGTTTTAGTTTAGGAAGTA	20.4	-	-	-	-	18.87	20.16	-	-	17.22	28.5	-	15.4	-	-	21.6	-	20.8	16.2	20.16
17_2_172	CATGAGTCGATGATGATAATAATTATGATGTCCAGTCAAA	20.4	-	-	-	-	23.97	27.84	-	-	31.98	27	-	17.6	-	-	28.8	-	22.1	20.7	20.16
17_2_173	TGATAGGTTACTTCTCGTCGCGGCTGCAACGGGTGCAAGA	32.3	-	-	-	-	27.03	20.16	-	-	26.24	25.5	-	30.8	-	-	22.4	-	18.2	29.7	26.88
17_2_174	AGGCACAGGGAGCAAATTATCAAATATTTACTGGAAAATT	20.4	-	-	-	-	19.38	23.04	-	-	18.04	17.25	-	19.8	-	-	23.2	-	14.95	16.2	23.04
18_2_6	<lmxll>	lm	ll	ll	ll	ll	lm	lm	ll	ll	lm	lm	ll	lm	lm	ll	lm	ll	lm	lm	ll
18_2_175	ATCTTCAGATAGGTAGGTAAGTATATAGGACGCTTTTTTG	28.05	-	-	-	-	14.79	23.04	-	-	26.24	24	-	30.8	18.9	-	24.8	-	21.45	17.1	-
18_2_176	AGGTTCTATACCGAAGTGTCCAGTATTTTTGCTATTTGGC	21.25	-	-	-	-	17.34	24	-	-	20.5	16.5	-	19.8	28.35	-	21.6	-	20.15	16.2	-
18_2_177	AGGTTCAGGAGCAGAAAGTAGGGAAGTGCAAAACAATAAA	14.45	-	-	-	-	15.3	9.6	-	-	18.04	16.5	-	8.8	18.9	-	12.8	-	22.1	4.5	-
18_2_178	TTGACTGGCCGAAATGCTCTTAGCATTACGTCCACCTGAT	15.3	-	-	-	-	20.4	26.88	-	-	18.04	22.5	-	24.2	22.05	-	21.6	-	12.35	25.2	-
18_2_179	TTGACTGGTAGATAATGCTCTAGCATTAAGTCCACCTGAT	20.4	-	-	-	-	18.36	20.16	-	-	15.58	21.75	-	26.4	17.85	-	15.2	-	18.2	16.2	-
18_2_180	TGATGATGATGATGGAACAATACATAAACAATTCTTTAAA	7.65	-	-	-	-	6.63	4.8	-	-	15.58	15.75	-	4.4	11.55	-	12.8	-	3.9	7.2	-
19_2_5	<lmxll>	lm	ll	ll	ll	ll	lm	lm	ll	ll	lm	lm	lm	lm	lm	ll	ll	ll	lm	ll	ll
19_2_181	TTGACTGGCACAAAATGCTTTTAGAATTAAGTCCACCTGA	26.35	-	-	-	-	17.85	29.76	-	-	31.16	21.75	25.3	22	22.05	-	-	-	18.85	-	-
19_2_182	TAGCTGTGCGCGGGGAGGGTCAGCCCGCGCGCCGCCGCCA	16.15	-	-	-	-	18.36	10.56	-	-	17.22	29.25	23.1	17.6	13.65	-	-	-	26	-	-
19_2_183	TACAGTCGGACACATGTGTGCCGCCCCAGCGCAAACCTAA	14.45	-	-	-	-	21.42	25.92	-	-	20.5	22.5	14.3	15.4	23.1	-	-	-	23.4	-	-
19_2_184	ACCTCAAGACCAGGTTCTTCGACCTGGTGAGATCACAGAC	28.05	-	-	-	-	23.46	18.24	-	-	19.68	24	17.6	13.2	26.25	-	-	-	30.55	-	-
19_2_185	GCCGAGACCCCACGTGCATCGTGCTCACACAGGTACTGTG	15.3	-	-	-	-	21.42	10.56	-	-	21.32	18	17.6	15.4	15.75	-	-	-	19.5	-	-
20_2_4	<lmxll>	lm	ll	ll	ll	ll	lm	lm	ll	ll	lm	lm	lm	lm	lm	ll	ll	ll	lm	lm	ll
20_2_186	GGTGTTAATGATCTAACAGACTGTGGTAAAACTAGGCCTA	26.35	-	-	-	-	30.6	23.04	-	-	39.36	35.25	19.8	35.2	16.8	-	-	-	22.1	36	-
20_2_187	CTACTTTTGCAGGAGGAGAACTAGCTGATCTGCATAACAA	15.3	-	-	-	-	17.85	9.6	-	-	14.76	15	15.4	4.4	14.7	-	-	-	15.6	18.9	-
20_2_188	GTGATCACGAAAACTATAGAATCGAATGCGAGTGCGACTA	30.6	-	-	-	-	18.36	25.92	-	-	27.88	29.25	15.4	22	22.05	-	-	-	22.75	24.3	-
20_2_189	CTCTCTTCCAGATGCTAATAGGTCACCTAGACTGCCTAAG	19.55	-	-	-	-	19.89	24.96	-	-	15.58	20.25	28.6	8.8	12.6	-	-	-	11.7	18	-
21_2_6	<lmxll>	lm	ll	ll	lm	lm	lm	ll	ll	ll	lm	ll	ll	lm	ll	lm	lm	ll	lm	lm	lm
21_2_190	AGCTTATTAACTTGATACAGAATGCTGCTAAGGTAAGATA	8.5	-	-	10.4	6.8	10.71	-	-	-	11.48	-	-	6.6	-	8.12	8.8	-	9.1	8.1	20.16
21_2_191	ATATACAACACGAACTGCTCCAGTTTGTTCTTCAACACTT	22.1	-	-	16.8	22.95	26.01	-	-	-	27.06	-	-	26.4	-	30.16	27.2	-	28.6	36.9	23.04
21_2_192	GGGTAATCTGAAGGGGATTATAGAATAGCTTCCTGTTGTG	22.95	-	-	21.6	23.8	20.4	-	-	-	29.52	-	-	13.2	-	30.16	34.4	-	20.15	20.7	18.24
21_2_193	CCATCATGGAGGTGAGTGTATCTATCATGTACTATACAAG	28.05	-	-	24.8	28.05	27.54	-	-	-	23.78	-	-	15.4	-	10.44	25.6	-	31.2	40.5	39.36
21_2_194	CTATCTCTCAACAAATGTACAGTCAACTGAAGAGATAAGT	28.9	-	-	32	32.3	36.72	-	-	-	24.6	-	-	37.4	-	24.36	36	-	29.25	28.8	31.68
21_2_195	GAGCTATATGTTAAGGATACTTATATGTACATAGATTTAA	17	-	-	21.6	21.25	18.87	-	-	-	15.58	-	-	13.2	-	19.72	19.2	-	14.95	17.1	12.48
22_3_3	<lmxll>	ll	ll	ll	ll	lm	ll	lm	ll	lm	ll	lm	ll	ll	lm	lm	lm	ll	ll	lm	lm
22_3_196	AGATGGTGCGCTGCATCAAGCAGCACACGGGCGACGCGGG	-	-	-	-	28.05	-	24	-	21.96	-	18.75	-	-	21	31.32	17.6	-	-	27	25.92
22_3_197	AGTCAATTCTGAACACATTCTGAAGGTCTGCCCTGGGATT	-	-	-	-	32.3	-	25.92	-	21.96	-	21.75	-	-	17.85	30.16	20.8	-	-	23.4	29.76
22_3_198	TCCGCTGAGAGACGCTCCTTGAAGGGCTTGGGGAGAGAGC	-	-	-	-	33.15	-	39.36	-	36.6	-	39.75	-	-	40.95	39.44	38.4	-	-	33.3	40.32
23_3_10	<lmxll>	ll	ll	ll	ll	lm	lm	lm	ll	lm	ll	ll	ll	ll	lm	lm	lm	ll	ll	lm	lm
23_3_199	GGTGGATGGAAGAGAGCCCCGACGCTCGGCGGTGGAGGTT	-	-	-	-	34	29.07	24.96	-	31.72	-	-	-	-	30.45	16.24	25.6	-	-	31.5	34.56
23_3_200	TAAACCAGAAGAAAATGATTAGAGTAAAGTGATCCATCCG	-	-	-	-	31.45	26.52	24.96	-	36.6	-	-	-	-	24.15	24.36	22.4	-	-	16.2	14.4
23_3_201	TTGCGCTCCGTTGATGGGGAAGAGGAGCGCGGAACCAGGG	-	-	-	-	20.4	21.42	22.08	-	24.4	-	-	-	-	23.1	18.56	16	-	-	21.6	24.96
23_3_202	CTCCATCAGTTCCACCAGGTCTGGACCAGCTGACGGGCTG	-	-	-	-	34	23.97	27.84	-	31.72	-	-	-	-	23.1	16.24	27.2	-	-	40.5	48.96
23_3_203	TACCTGAGCGGGACGGGGCTGGCAACGTGATCCCGGCGTG	-	-	-	-	32.3	30.6	31.68	-	40.26	-	-	-	-	35.7	26.68	28.8	-	-	32.4	39.36
23_3_204	TTGACTGGCAGAAAATTAAGTCATTAAAGTCCACCTGATT	-	-	-	-	9.35	12.75	19.2	-	15.86	-	-	-	-	16.8	16.24	15.2	-	-	22.5	29.76
23_3_205	AGGTACAAGGATCAAAAAGTAGTGAAACTCTATCCGGTTA	-	-	-	-	28.9	24.48	28.8	-	26.84	-	-	-	-	28.35	25.52	30.4	-	-	31.5	47.04
23_3_206	GCTAGTACGGAGCGCATTTAAGACGTGACATAAGTTTTGC	-	-	-	-	34	32.64	32.64	-	42.7	-	-	-	-	23.1	26.68	28.8	-	-	36	31.68
23_3_207	GAATCCTACCCACGTCCAAACGAATGTTTTTCGGTTAAGG	-	-	-	-	21.25	24.99	27.84	-	30.5	-	-	-	-	26.25	20.88	20.8	-	-	22.5	30.72
23_3_208	GTATGAAGATTTTCTTGGCGTCTGTGTTCCATTGAAATCG	-	-	-	-	17	16.83	13.44	-	15.86	-	-	-	-	18.9	19.72	22.4	-	-	12.6	21.12
24_3_6	<lmxll>	ll	ll	ll	lm	ll	ll	lm	ll	ll	ll	lm	ll	lm	ll	lm	lm	lm	ll	ll	ll
24_3_209	AAAAGTCCAGCTAAGGAAAGAGTCCAGCAAAGTTTCAAGG	-	-	-	28.8	-	-	35.52	-	-	-	39.75	-	37.4	-	34.8	35.2	36.55	-	-	-
24_3_210	GTTTACTCTAGCATGAAAAAAAAACTAACGAACCGATGCT	-	-	-	19.2	-	-	18.24	-	-	-	27	-	30.8	-	20.88	24	22.95	-	-	-
24_3_211	TGCCAGGCTGTCCACCCCGTGACCCACTCGTAGTTCCGCG	-	-	-	26.4	-	-	22.08	-	-	-	32.25	-	28.6	-	34.8	30.4	28.05	-	-	-
24_3_212	GCTGAGGCTATCTCGCGACGGAGGGATTCCGCCTGGGGAT	-	-	-	34.4	-	-	35.52	-	-	-	33	-	26.4	-	34.8	35.2	37.4	-	-	-
24_3_213	ACCGGGACCGCGCGCTCAAGGAGTGCTGCGACCTGAAGGC	-	-	-	29.6	-	-	29.76	-	-	-	36	-	44	-	23.2	32	28.05	-	-	-
24_3_214	AGGTACAGGGAGCAGAATGTATGTACAATGCATGTGTCCA	-	-	-	25.6	-	-	25.92	-	-	-	24	-	35.2	-	22.04	21.6	21.25	-	-	-
25_3_13	<lmxll>	ll	ll	ll	lm	lm	ll	lm	ll	lm	ll	lm	ll	ll	ll	lm	lm	ll	ll	lm	lm
25_3_215	TTTACTGTAGAGTGAGAGAAAACCTACGGTGGAGAGCAAT	-	-	-	24.8	15.3	-	13.44	-	21.96	-	17.25	-	-	-	23.2	17.6	-	-	13.5	13.44										1904-01-01 03:09:00	1904-01-01 19:01:00
25_3_216	TACATTCTGTACTCAACTCAATCATGAGATCTTAAAATTA	-	-	-	16.8	17	-	25.92	-	8.54	-	15.75	-	-	-	18.56	19.2	-	-	9.9	18.24										1904-01-01 03:09:00	1904-01-01 19:01:00
25_3_217	ACGGTCACATCTGTGCATCAAATACACTCAGTGGAAATCC	-	-	-	17.6	14.45	-	19.2	-	18.3	-	17.25	-	-	-	23.2	18.4	-	-	19.8	24.96										1904-01-01 03:09:00	1904-01-01 19:01:00
25_3_218	TCTACTTTACCAATAACCCTGAAGTGTCAGAGCAAGACAG	-	-	-	20.8	18.7	-	25.92	-	29.28	-	21.75	-	-	-	18.56	18.4	-	-	19.8	25.92										1904-01-01 03:09:00	1904-01-01 19:01:00
25_3_219	CTACAGGACTTCAGTCAAAATCTAGCTTGCTCGCTAGTGA	-	-	-	25.6	19.55	-	35.52	-	23.18	-	30	-	-	-	38.28	25.6	-	-	17.1	17.28
25_3_220	TATCTGGGCACATGTGCCTGTGACGAGTTTTTATTTCTCG	-	-	-	19.2	18.7	-	17.28	-	17.08	-	17.25	-	-	-	19.72	16.8	-	-	24.3	21.12
25_3_221	GTCTTGGAAAAATAATAAGTGTGCCTACACACGACAGCCA	-	-	-	28.8	28.05	-	37.44	-	26.84	-	28.5	-	-	-	20.88	32.8	-	-	44.1	28.8										1904-01-01 03:09:00	1904-01-01 19:01:00
25_3_222	CTCAGGTCGCCCAGGCTCTTCGTTACACGCCCCATGCAGC	-	-	-	18.4	23.8	-	23.04	-	25.62	-	17.25	-	-	-	22.04	20.8	-	-	22.5	34.56										1904-01-01 03:09:00	1904-01-01 19:01:00
25_3_223	AAAAGCGTCAAACCCAAGGTACAAAAAAGAAACAGAATCG	-	-	-	20.8	25.5	-	31.68	-	29.28	-	29.25	-	-	-	33.64	22.4	-	-	26.1	30.72										1904-01-01 19:01:00
25_3_224	AGGTACAGGGAGAAAATTGTATGAGAAGAAAATTATACAT	-	-	-	26.4	32.3	-	27.84	-	29.28	-	29.25	-	-	-	26.68	22.4	-	-	26.1	24.96										1904-01-01 03:09:00	1904-01-01 19:01:00
25_3_225	TTTTCCTTGTCAGTTATCTTTTTCATCTACTTTGCAGTCT	-	-	-	5.6	11.9	-	6.72	-	14.64	-	15	-	-	-	8.12	8	-	-	9.9	12.48										1904-01-01 03:09:00	1904-01-01 19:01:00
25_3_226	TCAAGCACGCGTGGAACCCCGATGATAGGTACGTGTTGCT	-	-	-	24	31.45	-	17.28	-	23.18	-	24.75	-	-	-	25.52	20.8	-	-	37.8	37.44
25_3_227	AGGTAGTTAGGTACAAAGAGTCAAATGTATGGGTGTGCAA	-	-	-	24.8	24.65	-	24	-	28.06	-	29.25	-	-	-	30.16	29.6	-	-	27.9	23.04										1904-01-01 03:09:00	1904-01-01 19:01:00
26_3_23	<lmxll>	ll	ll	ll	lm	lm	ll	lm	ll	lm	ll	lm	ll	ll	lm	lm	lm	ll	ll	lm	lm
26_3_228	TCCAACAACACGTCGAAGCCGTCGCACACGGTGGACGCGC	-	-	-	32	29.75	-	30.72	-	34.16	-	29.25	-	-	31.5	31.32	36	-	-	27.9	30.72										1904-01-01 03:11:00	1904-01-01 19:01:00
26_3_229	TTGTACAAGCTATATACATGATATACCGTCCTATACCTAC	-	-	-	32	27.2	-	26.88	-	32.94	-	34.5	-	-	29.4	38.28	33.6	-	-	36	40.32										1904-01-01 03:11:00	1904-01-01 19:01:00
26_3_230	CAAACATACACAGTGTTATACAATATCACTTTATGCATTC	-	-	-	12	17.85	-	4.8	-	17.08	-	9	-	-	19.95	12.76	13.6	-	-	7.2	15.36										1904-01-01 03:11:00	1904-01-01 19:01:00
26_3_231	TGTGCGAGTTTCTCTTTTAATAGGTCGAGAGTTGGCGAAA	-	-	-	23.2	25.5	-	27.84	-	19.52	-	21.75	-	-	12.6	22.04	26.4	-	-	18.9	22.08										1904-01-01 03:11:00	1904-01-01 19:01:00
26_3_232	TACTACATACAATTTCTTGCAGATAATGTAGGGAACACAT	-	-	-	7.2	7.65	-	4.8	-	10.98	-	11.25	-	-	11.55	6.96	11.2	-	-	10.8	21.12										1904-01-01 03:10:00	1904-01-01 19:01:00
26_3_233	TTTACTGGCAGGACATGCTTTTAACATTAATAAAAATAAT	-	-	-	22.4	25.5	-	21.12	-	26.84	-	24.75	-	-	17.85	16.24	19.2	-	-	18	29.76										1904-01-01 03:11:00	1904-01-01 19:01:00
26_3_234	TTGACTGGCAGAAAATGCTTTAGTATTTAGTCCACCCTTT	-	-	-	12.8	11.05	-	16.32	-	12.2	-	9.75	-	-	17.85	10.44	15.2	-	-	12.6	9.6										1904-01-01 03:11:00	1904-01-01 19:01:00
26_3_235	TTAGGGTTATGTATTGGAGTCCAAAAGTACTTCCTTGGGG	-	-	-	13.6	8.5	-	6.72	-	8.54	-	15	-	-	9.45	11.6	11.2	-	-	11.7	8.64										1904-01-01 03:11:00	1904-01-01 19:01:00
26_3_236	GCTGCAGCATATTCAGGTACGAAGTAAATTCTTAGATGAC	-	-	-	18.4	15.3	-	19.2	-	20.74	-	21.75	-	-	12.6	16.24	19.2	-	-	19.8	24.96										1904-01-01 03:11:00	1904-01-01 19:01:00
26_3_237	GGGGTCACTCTATATGACGAAAAACGAAGATTTGGAGCGC	-	-	-	20	29.75	-	38.4	-	23.18	-	29.25	-	-	21	16.24	26.4	-	-	44.1	32.64										1904-01-01 03:11:00	1904-01-01 19:01:00
26_3_238	AGGTTCAGTTGCAGAAAGTAGGGAAGTGCAAAAAAATAAC	-	-	-	12	12.75	-	8.64	-	10.98	-	5.25	-	-	9.45	10.44	16	-	-	9	14.4										1904-01-01 03:11:00	1904-01-01 19:01:00
26_3_239	AGGTACAGTAATTGGAAAAAGTACAAGAGTGCCAAAAAAC	-	-	-	20	15.3	-	20.16	-	17.08	-	15	-	-	16.8	17.4	19.2	-	-	25.2	16.32										1904-01-01 03:11:00	1904-01-01 19:01:00
26_3_240	AGCTGGCCATGTTCACGGAGAGCCTGCAGCGGCAGGGCGG	-	-	-	16	13.6	-	14.4	-	14.64	-	14.25	-	-	8.4	8.12	15.2	-	-	18.9	16.32										1904-01-01 03:11:00	1904-01-01 19:01:00
26_3_241	TTGACTGGCAGAAAAAGCTTTTATCATTGAGTTCATCTGA	-	-	-	20	22.1	-	21.12	-	21.96	-	26.25	-	-	30.45	30.16	19.2	-	-	15.3	23.04										1904-01-01 03:11:00	1904-01-01 19:01:00
26_3_242	TTGACTAGTAGAGAATGCTCTTAGCTTTAAGTCAACCTGT	-	-	-	19.2	20.4	-	24.96	-	14.64	-	20.25	-	-	21	27.84	16	-	-	17.1	7.68										1904-01-01 03:11:00	1904-01-01 19:01:00
26_3_243	AGTAGGAGGTACAAGAGCACAAAGTACGGGTGTGCAAATC	-	-	-	21.6	27.2	-	21.12	-	28.06	-	19.5	-	-	25.2	29	24	-	-	28.8	26.88										1904-01-01 03:11:00	1904-01-01 19:01:00
26_3_244	AACTGAGCGCCACAATGTTGCATGTTGTAACAAACTGAAT	-	-	-	30.4	17	-	12.48	-	10.98	-	15.75	-	-	22.05	29	19.2	-	-	15.3	12.48										1904-01-01 03:11:00	1904-01-01 19:01:00
26_3_245	GGCATAATCTTCTACCCACCTCGCTGTTCCACTGCCGGGT	-	-	-	33.6	30.6	-	37.44	-	35.38	-	32.25	-	-	34.65	18.56	33.6	-	-	31.5	26.88										1904-01-01 03:10:00	1904-01-01 19:01:00
26_3_246	AGGTGCAGGGAGCAAATTGTATGGTTGTGCAAAAAAAAAA	-	-	-	22.4	28.05	-	25.92	-	19.52	-	19.5	-	-	27.3	23.2	15.2	-	-	19.8	14.4										1904-01-01 03:11:00	1904-01-01 19:01:00
26_3_247	GACGCCGGTGGACCGTGGCGGGAGGGTCCTTGCAGAGCGG	-	-	-	31.2	36.55	-	32.64	-	26.84	-	33	-	-	15.75	17.4	29.6	-	-	30.6	52.8										1904-01-01 03:11:00	1904-01-01 19:01:00
26_3_248	CACCCCTTTCTTTATTTGCCCTGAGAAAGTTCTGTTGCAT	-	-	-	21.6	27.2	-	26.88	-	29.28	-	15.75	-	-	22.05	23.2	20.8	-	-	19.8	28.8										1904-01-01 03:11:00	1904-01-01 19:01:00
26_3_249	GTTCAATGTTCTGGGTACAAACTTCTTCCCGAAAATATTG	-	-	-	16.8	17	-	9.6	-	17.08	-	23.25	-	-	17.85	16.24	16	-	-	15.3	18.24										1904-01-01 03:11:00	1904-01-01 19:01:00
26_3_250	ATGTCTTCGGGGTGGAGGAGGGCTTCGTGACCAGCATCCA	-	-	-	21.6	30.6	-	16.32	-	34.16	-	18	-	-	23.1	24.36	24.8	-	-	36	36.48										1904-01-01 03:11:00	1904-01-01 19:01:00
27_3_6	<lmxll>	lm	lm	lm	ll	ll	lm	ll	lm	ll	lm	ll	lm	ll	ll	ll	ll	lm	lm	ll	ll
27_3_251	TGCTGGCTATTTATACTTCACACATATGAAAGTATCCATT	8.5	3	10.8	-	-	5.1	-	5.95	-	15.58	-	12.1	-	-	-	-	5.1	3.25	-	-
27_3_252	CACCCCTTTCTTTATTTGCCCTGAGAAAGTTCTGTGGCAT	12.75	5	18	-	-	6.12	-	4.25	-	11.48	-	4.4	-	-	-	-	5.95	5.85	-	-
27_3_253	CTTAGCAACTTTCACAGTTTGAGCTTTTAAGTTTTGTTTG	14.45	12	12.6	-	-	18.36	-	14.45	-	24.6	-	13.2	-	-	-	-	13.6	14.3	-	-
27_3_254	GAATCGTAACCACTCTTGAAGGGACATTACTAAGAGGGGT	28.05	12	19.8	-	-	19.38	-	23.8	-	16.4	-	15.4	-	-	-	-	22.1	21.45	-	-
27_3_255	ACATTCGCATGAGTAGCGTGAATGCAGTTTTGTTATTTAT	11.05	4	12.6	-	-	8.16	-	6.8	-	20.5	-	20.9	-	-	-	-	6.8	9.1	-	-
27_3_256	ACTACTCCCCGCCGCCGCTCATCGACGACTGGATACCCGC	9.35	9	11.7	-	-	7.14	-	14.45	-	9.02	-	5.5	-	-	-	-	11.9	8.45	-	-
28_3_20	<lmxll>	lm	lm	lm	ll	ll	lm	ll	lm	ll	lm	ll	lm	lm	ll	ll	ll	lm	lm	ll	ll
28_3_257	CCATAAGAGTGTAAACAAAATGAGTACAACTAGTATATCT	29.75	23	36	-	-	29.58	-	28.9	-	33.62	-	17.6	28.6	-	-	-	34.85	29.9	-	-
28_3_258	ATAAAATACATGCTGCCACTGTCTAAACGGAGTGACAACG	17.85	14	21.6	-	-	16.83	-	22.1	-	23.78	-	11	11	-	-	-	17	26.65	-	-
28_3_259	AGGTACCGGGAGCAAATTGTATGTTGCCTTTATATGTTTT	8.5	7	13.5	-	-	8.67	-	9.35	-	9.84	-	12.1	4.4	-	-	-	6.8	7.8	-	-
28_3_260	TGGCACTACTTGTATATGTCGCAGGCATCTGGTTTAATCT	30.6	22	36	-	-	27.54	-	26.35	-	39.36	-	36.3	35.2	-	-	-	28.05	34.45	-	-
28_3_261	TGGCGGCACTGCTCGTGACGTGTAGCGGGGGCTATCTGCG	43.35	32	28.8	-	-	37.74	-	36.55	-	29.52	-	35.2	39.6	-	-	-	34.85	37.05	-	-
28_3_262	TGGAGTGCGTTGATCCCCCTCTTTCACTCCGGGGGCAGTA	28.05	23	39.6	-	-	23.46	-	22.95	-	34.44	-	31.9	28.6	-	-	-	22.95	23.4	-	-
28_3_263	GCGATTACGAAAAGTATAGAATCGAATGCGAGTGCGACTA	20.4	20	16.2	-	-	26.52	-	22.1	-	20.5	-	24.2	6.6	-	-	-	22.95	21.45	-	-
28_3_264	TGATAGAGATATACCTACTGTCTTATATCTACCTACCATC	28.05	31	28.8	-	-	23.97	-	29.75	-	28.7	-	27.5	28.6	-	-	-	33.15	27.95	-	-
28_3_265	CCACGGTACATAATTTCAAAATGAATTAATCCTACCTAGC	11.9	5	15.3	-	-	5.61	-	7.65	-	18.86	-	9.9	4.4	-	-	-	9.35	7.8	-	-
28_3_266	TAGCTCATGTACTCACCTCTACAGAGGAAGTACCCGCCCA	21.25	19	25.2	-	-	18.36	-	22.95	-	24.6	-	23.1	26.4	-	-	-	18.7	26	-	-
28_3_267	AAGCCTAACCTCACCGAAAATTTCTTCGATCTATAAACGC	28.05	29	36	-	-	25.5	-	17.85	-	32.8	-	26.4	41.8	-	-	-	20.4	29.9	-	-
28_3_268	GACAGCACGGGGCGCAAGTAAGACGTGACAAAAGTTTTGC	37.4	27	36	-	-	24.99	-	28.9	-	31.16	-	29.7	30.8	-	-	-	27.2	31.85	-	-
28_3_269	TACTACATACAATTTCTTGCAGATAATGTAAGGAAACATT	15.3	11	8.1	-	-	14.28	-	12.75	-	13.12	-	11	11	-	-	-	10.2	14.3	-	-
28_3_270	AATAGATTTTGGGTTAGTTGTTTTTTTTGAGCGCCACAGC	11.05	17	10.8	-	-	9.69	-	11.9	-	13.12	-	12.1	4.4	-	-	-	5.95	15.6	-	-
28_3_271	GAGGGTAGCGGGATCATTGCGGGAATTACAGAACTGCCGA	33.15	19	31.5	-	-	31.11	-	39.95	-	35.26	-	17.6	39.6	-	-	-	39.95	37.05	-	-
28_3_272	CACGGTACAGTTTGCTGAAAATGTGAAATAGGTATACAGG	11.9	18	21.6	-	-	17.85	-	20.4	-	18.04	-	16.5	17.6	-	-	-	19.55	20.15	-	-
28_3_273	CACAGACGGACTCACATCTGATGCTGGACCAAAGGTAGGA	25.5	30	27.9	-	-	19.38	-	22.95	-	16.4	-	25.3	24.2	-	-	-	28.05	19.5	-	-
28_3_274	AAGCTAATTATTCTCAAGTAGACTTTGTAGGTACAAGACC	20.4	22	19.8	-	-	24.99	-	23.8	-	23.78	-	34.1	15.4	-	-	-	28.05	27.95	-	-
28_3_275	ATATCTTACGTGTCATTCCTGGGCAGCTGCGGCACCATGG	28.9	33	17.1	-	-	19.38	-	26.35	-	23.78	-	23.1	26.4	-	-	-	23.8	21.45	-	-
28_3_276	GCAAATGAAAGGGGCTGGCCGAGGTCTTAAGTTGTTGCAG	28.05	25	19.8	-	-	23.46	-	23.8	-	17.22	-	31.9	26.4	-	-	-	25.5	33.15	-	-
29_3_3	<lmxll>	lm	lm	lm	ll	ll	lm	ll	lm	ll	lm	ll	lm	lm	lm	ll	ll	lm	lm	ll	ll
29_3_277	CTACAGGACTTAAGTCAAAATCTCGCTTGCTTGCTAATAG	22.95	28	26.1	-	-	24.48	-	26.35	-	25.42	-	25.3	26.4	22.05	-	-	28.9	19.5	-	-										1904-01-01 03:09:00	1904-01-01 19:01:00
29_3_278	GTCTTGGAAAAAGAATAAGTGTGCCTACACACGACAGCCA	39.95	19	34.2	-	-	29.58	-	24.65	-	34.44	-	15.4	15.4	33.6	-	-	24.65	24.7	-	-										1904-01-01 03:09:00	1904-01-01 19:01:00
29_3_279	TCAAGCACGCGTGGAACCCTGATGATAGGTACGTGCTGTG	28.05	30	25.2	-	-	28.05	-	20.4	-	22.96	-	20.9	17.6	14.7	-	-	24.65	31.85	-	-										1904-01-01 03:09:00	1904-01-01 19:01:00
30_3_22	<lmxll>	lm	lm	lm	ll	lm	lm	ll	lm	lm	lm	ll	lm	ll	lm	ll	ll	ll	lm	lm	lm
30_3_280	ATGCTGAGCTTTGGGCTGGATTAACCCTGTGATGGCATGG	12.75	19	12.6	-	17	18.36	-	23.8	12.2	18.86	-	15.4	-	10.5	-	-	-	14.3	19.8	18.24
30_3_281	AGCGGTGGTAGCTCAGTCGGGTAAGCGCCCGCTTCTCACG	31.45	36	24.3	-	31.45	27.54	-	22.95	32.94	25.42	-	46.2	-	39.9	-	-	-	26.65	30.6	24
30_3_282	TTGACTGGTAAAAAATGCTTTTAGCATCGAGTGCACCTGA	15.3	8	14.4	-	9.35	10.71	-	8.5	10.98	15.58	-	11	-	12.6	-	-	-	9.75	18	9.6
30_3_283	AGGAACATAGATCAAAAGATCATTGTCCACTGGACATACA	15.3	22	29.7	-	18.7	14.79	-	20.4	24.4	17.22	-	18.7	-	17.85	-	-	-	16.25	10.8	15.36
30_3_284	GTCTGTCCAGCTAACGAAAAACAAAGTTTCAGAGTGCCGC	25.5	14	26.1	-	25.5	20.4	-	23.8	14.64	22.14	-	19.8	-	24.15	-	-	-	21.45	35.1	24
30_3_285	TGAAAGGTGTTTGTGATAAGGAATATTTAATTTAAGCTTT	17.85	13	18	-	16.15	19.38	-	17	18.3	17.22	-	22	-	16.8	-	-	-	20.15	16.2	13.44
30_3_286	ACCTGTTTGCAGCCAGGAATGTGCAGCACGCTGTATTTAC	19.55	25	14.4	-	19.55	13.77	-	22.1	14.64	18.04	-	15.4	-	23.1	-	-	-	17.55	17.1	12.48
30_3_287	CAGAGCGGCTCAGGGTCGCTACAGGTGGGCTGGCAGGAGG	18.7	18	27	-	18.7	21.93	-	20.4	29.28	26.24	-	22	-	18.9	-	-	-	24.7	22.5	32.64
30_3_288	AAGTACAGAGACCAGAATGTATGTACAATGCATGTATATG	27.2	37	18.9	-	27.2	32.13	-	27.2	32.94	27.06	-	25.3	-	26.25	-	-	-	19.5	23.4	20.16
30_3_289	TCTGCAGCTCCGGCTGCGTCTGCAACGAGGGTCTGTTGAG	36.55	39	32.4	-	17.85	32.64	-	27.2	29.28	29.52	-	34.1	-	24.15	-	-	-	22.75	26.1	32.64
30_3_290	GCTCTGTATACAGGGTGTTGCAATGGTATTAAGTATAGAG	16.15	12	20.7	-	26.35	19.89	-	17	13.42	14.76	-	8.8	-	15.75	-	-	-	14.3	19.8	24
30_3_291	AGGTACGGAAACCCAGTAAAAAGAAACCTTTATTCTGTTT	25.5	20	23.4	-	22.1	23.46	-	25.5	35.38	19.68	-	31.9	-	26.25	-	-	-	18.2	24.3	21.12
30_3_292	AGTAGGGCTAATGACGCCTTGATTCACAGAAGACATAGCT	24.65	17	31.5	-	29.75	24.48	-	28.9	24.4	26.24	-	25.3	-	19.95	-	-	-	28.6	22.5	25.92
30_3_293	CTGAGCCAGGCTGTCCACCCCGTGACCCACTCGTGGTTCC	23.8	31	28.8	-	27.2	27.03	-	30.6	28.06	37.72	-	39.6	-	19.95	-	-	-	33.15	26.1	28.8
30_3_294	AGCAGCTGCAGGAGGCGCTGCGGCGCGCGCGCGCCCGCGG	29.75	27	31.5	-	28.9	33.15	-	26.35	23.18	31.98	-	35.2	-	30.45	-	-	-	33.15	44.1	43.2
30_3_295	GTTTACTCTAGCATGAAAAAAAACTAACGAACCGATGCTT	17.85	17	24.3	-	17.85	22.44	-	22.1	14.64	21.32	-	22	-	16.8	-	-	-	24.7	26.1	25.92
30_3_296	TATTTCTAAATAAAAACAACAAAATAAAAAAAGAAGGATG	34.85	31	38.7	-	19.55	33.15	-	28.9	30.5	30.34	-	31.9	-	24.15	-	-	-	28.6	27.9	38.4
30_3_297	TGCCCAGAGCCCGTCTCGCCTTACAACACAACCTGGGTCT	21.25	26	24.3	-	33.15	25.5	-	28.05	29.28	18.86	-	28.6	-	21	-	-	-	24.05	27.9	25.92
30_3_298	GTCACTATTCTTGCTTGACGAATTACGAAGTTTCATAACG	26.35	21	31.5	-	26.35	32.13	-	19.55	35.38	31.98	-	22	-	32.55	-	-	-	31.2	33.3	61.44
30_3_299	TCGCGGGTTCAAATCTATCGCAACGTAATTTTTCTTTTTA	30.6	36	24.3	-	30.6	26.52	-	29.75	34.16	31.16	-	29.7	-	38.85	-	-	-	26.65	25.2	35.52
30_3_300	CCTCACCTGCGGTGCCGCCGTCATGAGCCCCAGCCGCATT	22.1	22	29.7	-	27.2	29.07	-	33.15	29.28	30.34	-	20.9	-	15.75	-	-	-	31.85	27	34.56
30_3_301	GGTAAAGGGTTGAGGGTTAAAATTGGGTTACAGTTAAACT	13.6	12	17.1	-	12.75	14.28	-	15.3	8.54	11.48	-	4.4	-	14.7	-	-	-	11.7	15.3	17.28
31_3_13	<lmxll>	lm	lm	lm	lm	ll	ll	ll	lm	ll	lm	lm	lm	lm	ll	ll	ll	lm	lm	ll	ll
31_3_302	CTCGAGCAGTGGACCGCCAGAGCCCTGAAAAGTGATTGAA	23.8	10	22.5	18.4	-	-	-	19.55	-	20.5	20.25	13.2	24.2	-	-	-	16.15	22.1	-	-
31_3_303	ATCCTCAGTGAAGTAGCGCAGCACCCAGTCGAACAGCGCG	11.05	10	9	8.8	-	-	-	5.95	-	4.92	6	8.8	6.6	-	-	-	5.95	10.4	-	-
31_3_304	TTGACTGGCAGAAATTGCTTTTAGCATTAAGTCCACCTAA	17.85	10	10.8	17.6	-	-	-	17.85	-	21.32	20.25	17.6	17.6	-	-	-	17	16.9	-	-
31_3_305	TGACACGCTGAAGCGCGAGTGGAAGATCCTGCGCGATTCG	36.55	39	45.9	32.8	-	-	-	44.2	-	39.36	45	30.8	41.8	-	-	-	30.6	39	-	-
31_3_306	TTGACTGGCAGACAGAAAATTATTTTAGCACTAAGTCCTC	9.35	7	14.4	15.2	-	-	-	11.05	-	18.04	11.25	8.8	4.4	-	-	-	10.2	8.45	-	-
31_3_307	TTGTCTGGTAGATAATAGACTATTAGCACTACGTCCACCT	34	23	23.4	16.8	-	-	-	20.4	-	21.32	24.75	27.5	22	-	-	-	19.55	21.45	-	-
31_3_308	AAGTTACGTCAGGACTTCAGGACACTGTCCAGTCTTATGT	18.7	28	24.3	15.2	-	-	-	22.1	-	19.68	22.5	20.9	8.8	-	-	-	22.95	30.55	-	-
31_3_309	GTTCAAGGCACCCCTGTATCTGCAGCATCAAGGTAAAAAT	28.9	18	29.7	22.4	-	-	-	25.5	-	31.98	26.25	25.3	19.8	-	-	-	25.5	28.6	-	-
31_3_310	AGGTACAAGATTAAAAAGTTAATGAAGCTTAACAAAAAAC	18.7	15	11.7	20	-	-	-	15.3	-	13.12	27	15.4	13.2	-	-	-	16.15	8.45	-	-
31_3_311	ACTCGATTTTAAAGTATTTAATAAATTATACACCATATAA	21.25	18	18.9	17.6	-	-	-	18.7	-	13.94	17.25	18.7	4.4	-	-	-	21.25	19.5	-	-
31_3_312	CGGCACGGCAACAGGTCTAGGCCGCGCGCCGTGGACTGCG	21.25	23	26.1	34.4	-	-	-	18.7	-	26.24	31.5	17.6	22	-	-	-	24.65	33.15	-	-
31_3_313	AGCTACAAAGACCTAAAAGTATAGTGTATATATTTTTAGT	11.9	15	13.5	14.4	-	-	-	9.35	-	14.76	18	13.2	6.6	-	-	-	7.65	15.6	-	-
31_3_314	AACAGGAAAAACCCTGTTATTAAACGTGGTCGCGTCTCAT	26.35	24	41.4	22.4	-	-	-	27.2	-	27.88	30	22	19.8	-	-	-	25.5	32.5	-	-
32_4_6	<lmxll>	ll	ll	ll	ll	lm	lm	lm	ll	lm	ll	ll	lm	ll	lm	lm	ll	lm	ll	ll	lm
32_4_315	AGGTTCAGATAGCAGACATTAAGTTATCTAAGTATTTACG	-	-	-	-	13.6	18.36	24	-	12.2	-	-	15.4	-	22.05	23.2	-	21.25	-	-	18.24
32_4_316	TCGACTGGTAGAGAATGCTTGATTGTACATCATTTATTAC	-	-	-	-	9.35	6.12	4.8	-	15.86	-	-	12.1	-	12.6	10.44	-	11.05	-	-	6.72
32_4_317	AAATATACAGCCAGTTTCAATACATTAATCTGTAGGTATT	-	-	-	-	19.55	13.77	16.32	-	17.08	-	-	17.6	-	9.45	17.4	-	17.85	-	-	22.08
32_4_318	GACACCATTACCGTTATAGCAACTAACAACTAACGCTTCC	-	-	-	-	24.65	23.97	26.88	-	30.5	-	-	17.6	-	24.15	22.04	-	28.05	-	-	32.64
32_4_319	CTATTGTGCCCGCTTGAGATGACAACCCAGAAACAAGAGG	-	-	-	-	12.75	10.2	12.48	-	14.64	-	-	19.8	-	9.45	17.4	-	17.85	-	-	15.36
32_4_320	TTGCCATACTTTCCTACATCTTGACGGTCGATTGCAGTTA	-	-	-	-	19.55	20.91	20.16	-	13.42	-	-	16.5	-	16.8	17.4	-	15.3	-	-	18.24
33_4_3	<lmxll>	ll	ll	ll	ll	lm	lm	lm	ll	lm	ll	ll	lm	ll	lm	lm	ll	lm	ll	lm	lm
33_4_321	TGGTTTTCAGGAGAAAACTATGATGAATTTGAGAGTTAAT	-	-	-	-	24.65	32.13	35.52	-	31.72	-	-	28.6	-	30.45	34.8	-	31.45	-	39.6	40.32
33_4_322	TCAATAAATCTAATGGACATGCAGATCAAAATTAGTGTTG	-	-	-	-	24.65	22.95	24	-	30.5	-	-	30.8	-	30.45	22.04	-	23.8	-	25.2	20.16
33_4_323	AGGCATTCCTGATGACGAGGCTGACCCCGAGAGGAGTCAT	-	-	-	-	28.05	20.4	24	-	39.04	-	-	20.9	-	30.45	37.12	-	17	-	26.1	23.04
34_4_56	<lmxll>	ll	ll	ll	ll	lm	lm	lm	ll	lm	ll	lm	lm	ll	lm	lm	ll	lm	ll	ll	lm
34_4_324	TTAACTGAATTGTATGAAAAGCGCATACATTTCCGTTAAG	-	-	-	-	30.6	29.58	32.64	-	47.58	-	32.25	33	-	31.5	25.52	-	28.05	-	-	32.64
34_4_325	TGCAGGCTCTCCATACCCCGTCCGTGGGGCCTCTCAGCCT	-	-	-	-	28.05	21.42	28.8	-	34.16	-	27.75	23.1	-	17.85	22.04	-	24.65	-	-	30.72
34_4_326	CCCGGGACGAGGTGTACACTCGGCCGGAAGTGCGAGCCGA	-	-	-	-	37.4	35.19	43.2	-	40.26	-	39	50.6	-	37.8	37.12	-	36.55	-	-	30.72
34_4_327	CCTTCGTACACGCCGCTCCTCACGCCATCATCAACATCGT	-	-	-	-	31.45	25.5	25.92	-	24.4	-	27.75	26.4	-	30.45	27.84	-	17	-	-	36.48
34_4_328	ACGTCACCCGTCACTTCCGTTATCACAAATTCATCACAAT	-	-	-	-	13.6	18.87	19.2	-	23.18	-	23.25	13.2	-	16.8	10.44	-	24.65	-	-	30.72
34_4_329	CTGGCTAGGCCCGATTATTTATAATATCGCCATAATTTTA	-	-	-	-	9.35	18.87	18.24	-	23.18	-	19.5	13.2	-	16.8	17.4	-	17.85	-	-	20.16
34_4_330	TCAACGGGACGCCCTTCTCCGGGATCTCGCATGAAGACGC	-	-	-	-	34	40.8	37.44	-	40.26	-	40.5	40.7	-	34.65	41.76	-	25.5	-	-	56.64
34_4_331	AGGCTCTATGTAGCTCTGAATAAATTAGCGTTGTGCTTGT	-	-	-	-	30.6	26.52	20.16	-	35.38	-	33	29.7	-	26.25	20.88	-	22.95	-	-	27.84
34_4_332	AGTTGTTATAAAATTATTTATTGCACATAAAATAAAAATG	-	-	-	-	13.6	18.87	13.44	-	8.54	-	15	14.3	-	9.45	17.4	-	11.05	-	-	14.4
34_4_333	GGCTCCCCGAGTATCTCGGAGAGGGAGTTGCTGAGCTTGT	-	-	-	-	23.8	23.97	27.84	-	21.96	-	24	39.6	-	17.85	30.16	-	27.2	-	-	31.68
34_4_334	TTGACTAGATAGAAAATGCTTTTAGCATTAAGGGTTAATT	-	-	-	-	24.65	29.58	28.8	-	23.18	-	27.75	30.8	-	31.5	19.72	-	22.1	-	-	28.8
34_4_335	ACCGATGACTTTAGACAGGAGGCCGGTTCATGCAGTGTCT	-	-	-	-	27.2	22.95	20.16	-	29.28	-	31.5	25.3	-	30.45	31.32	-	24.65	-	-	27.84
34_4_336	ATATGCTGGATTTACACCTTAACACTCCCTGATATCTTTC	-	-	-	-	19.55	17.85	14.4	-	19.52	-	24.75	25.3	-	12.6	17.4	-	11.9	-	-	19.2
34_4_337	AGCGAATAATGCGATTGTCAAACAGACGAGCATAGTTTGG	-	-	-	-	29.75	24.48	30.72	-	36.6	-	29.25	25.3	-	21	29	-	26.35	-	-	39.36
34_4_338	AAATAAGCCTCTTCCAAGGTCCTCGGCTTCACACATCTAT	-	-	-	-	16.15	15.81	18.24	-	17.08	-	17.25	18.7	-	24.15	20.88	-	17.85	-	-	24
34_4_339	TTGACTGGTAGAGGATAATTTTAGCTGATAGGGGTGAACT	-	-	-	-	19.55	13.77	12.48	-	19.52	-	25.5	25.3	-	21	15.08	-	16.15	-	-	34.56
34_4_340	TATATAACACACAATGGTCGTTTAAATTTCAAATCGTGTA	-	-	-	-	26.35	25.5	32.64	-	24.4	-	27.75	24.2	-	24.15	25.52	-	30.6	-	-	34.56
34_4_341	CGCCGGCCGAGGTCACCGAAGACCACATCCTGGGCGCGGT	-	-	-	-	28.05	31.62	21.12	-	30.5	-	31.5	19.8	-	13.65	20.88	-	23.8	-	-	30.72
34_4_342	TTCCTATTGGAGTAATACGTGAGATTGCGCAGGTGCTCGA	-	-	-	-	38.25	31.11	32.64	-	18.3	-	33	28.6	-	29.4	38.28	-	20.4	-	-	37.44
34_4_343	TCTTTCTTCATGGAGCCATCACCGCGGCGCAGTATAGTTG	-	-	-	-	23.8	31.62	29.76	-	20.74	-	29.25	30.8	-	28.35	32.48	-	23.8	-	-	40.32
34_4_344	ACAAGGAGCAGCAGCAGCAGCACTTCAGTAAGATACCAAG	-	-	-	-	22.1	28.05	20.16	-	17.08	-	27.75	14.3	-	19.95	26.68	-	26.35	-	-	22.08
34_4_345	CTTCCGAGGGCGTTTCCTCCTACTGATCACGGTGATATCA	-	-	-	-	26.35	21.42	28.8	-	25.62	-	24.75	33	-	36.75	25.52	-	25.5	-	-	23.04
34_4_346	CGCGGCGCGGCGCGGGATCATCGCCGGCATAGCTCGGTTA	-	-	-	-	28.9	29.58	43.2	-	45.14	-	33	29.7	-	42	31.32	-	43.35	-	-	47.04
34_4_347	GTGCTCGGAGGTACGTGACCTTTAGACCTTGTCGTGTAGG	-	-	-	-	21.25	35.7	22.08	-	36.6	-	30.75	23.1	-	25.2	31.32	-	32.3	-	-	44.16
34_4_348	TAGCTGGGGCAGTTGTACCAGTAGAGCAGCTGGAAATGGG	-	-	-	-	22.95	16.83	12.48	-	21.96	-	18	18.7	-	17.85	25.52	-	17.85	-	-	24
34_4_349	GTTACTCTACAATGACGAAAAACGAACGAGAGCTTTGGTG	-	-	-	-	24.65	37.74	30.72	-	28.06	-	30.75	23.1	-	27.3	39.44	-	22.1	-	-	37.44
34_4_350	ACGCGCTTCAACACCTAAACTAACACTCCAATCCACCCCC	-	-	-	-	33.15	16.32	21.12	-	18.3	-	20.25	28.6	-	28.35	17.4	-	21.25	-	-	19.2
34_4_351	GAGCGATATCAACGCTCATTCAATGTACATAGGTGCACAG	-	-	-	-	14.45	7.14	6.72	-	17.08	-	22.5	16.5	-	8.4	15.08	-	3.4	-	-	22.08
34_4_352	GGGCCCAGAAACCCGTCGTGGAGATCTCTGAAACATTGTA	-	-	-	-	29.75	20.4	31.68	-	23.18	-	27	29.7	-	17.85	34.8	-	17.85	-	-	40.32
34_4_353	GACCAGGGGTGGTCAACCCATAGGTAACGTGGCCTTCCTC	-	-	-	-	22.1	17.34	18.24	-	13.42	-	24	22	-	23.1	16.24	-	23.8	-	-	21.12
34_4_354	CCTTCAACTCGACCATCAGCGAGGAGCACGCCTGGGCGCT	-	-	-	-	30.6	33.66	36.48	-	21.96	-	32.25	38.5	-	27.3	18.56	-	29.75	-	-	28.8
34_4_355	TGGGTGAGCCCTCATCACTGAAGATTCAGAATCAGTAGCT	-	-	-	-	26.35	22.44	33.6	-	25.62	-	32.25	18.7	-	31.5	20.88	-	27.2	-	-	28.8
34_4_356	AACCCTTCTACAGGGATCATGAGGTTTGTACACACAACAT	-	-	-	-	22.1	17.85	19.2	-	19.52	-	19.5	20.9	-	25.2	29	-	19.55	-	-	13.44
34_4_357	AGAGCCGGCCTGAACCTATATTCACGGTGAGAGAGACTAC	-	-	-	-	28.9	24.99	21.12	-	20.74	-	24	23.1	-	25.2	18.56	-	21.25	-	-	37.44
34_4_358	AAGCGGAACAGCACCATCGTCTTGTCTAGTACAGCCTCGA	-	-	-	-	31.45	34.68	28.8	-	42.7	-	42	36.3	-	29.4	40.6	-	32.3	-	-	41.28
34_4_359	GTCACTCTACACTGACGAATAACCAACGAAAGAGAGATGT	-	-	-	-	27.2	28.56	40.32	-	28.06	-	34.5	24.2	-	26.25	22.04	-	34	-	-	35.52
34_4_360	TCTTCGCTATACTGGTCGTGGTCTACGTCATTGCCTTCCA	-	-	-	-	22.1	20.4	22.08	-	19.52	-	27.75	18.7	-	27.3	17.4	-	23.8	-	-	17.28
34_4_361	AGTGAAGGAATGCAGTGGCGACGCCGCTGTCGGCTCATTT	-	-	-	-	30.6	26.52	26.88	-	19.52	-	33.75	29.7	-	34.65	32.48	-	24.65	-	-	32.64
34_4_362	GTCGCCTCGCGAGGCAGCGCGCACTTAAACATCTTGATCT	-	-	-	-	17	26.52	14.4	-	19.52	-	36	23.1	-	22.05	18.56	-	17.85	-	-	24.96
34_4_363	CCTGCGTCTCCCTTCTGCCCCGGGCGTCCAGCGTCACCCT	-	-	-	-	18.7	13.77	20.16	-	29.28	-	22.5	13.2	-	16.8	11.6	-	21.25	-	-	26.88
34_4_364	AAGCCTACTACATGTATGTCCAGCAGTGCAGAATTATAGG	-	-	-	-	22.95	23.97	20.16	-	26.84	-	24.75	26.4	-	15.75	20.88	-	19.55	-	-	28.8
34_4_365	TGAGCAGCACGTCGTCGCCCTCCTCGTGGGGGCCCAGCGT	-	-	-	-	18.7	19.89	30.72	-	14.64	-	22.5	26.4	-	26.25	30.16	-	22.95	-	-	38.4
34_4_366	AGACTCAAGTTTAAATATTATCAAACCTCTCAAAATTCAA	-	-	-	-	28.9	22.44	15.36	-	19.52	-	20.25	33	-	21	17.4	-	21.25	-	-	23.04
34_4_367	AGGTTCAGGAACCAAAAAGTAAAAGGTTATGCGCAAAAAA	-	-	-	-	7.65	8.67	8.64	-	8.54	-	15	14.3	-	7.35	15.08	-	4.25	-	-	13.44
34_4_368	TATGTAGTGTAGGTACAGCGTGTAGGTAGGTCATGTACTG	-	-	-	-	22.1	22.95	21.12	-	25.62	-	27	20.9	-	23.1	19.72	-	17	-	-	38.4
34_4_369	CTGTCTTTGTTCCGCGGCCGCGCGGCCTACATCATGTGCC	-	-	-	-	24.65	26.52	34.56	-	28.06	-	36	31.9	-	29.4	26.68	-	24.65	-	-	42.24
34_4_370	CCGCCAGGAACCTCATCGTGTCTGTCGGGGTCAGTCTCTT	-	-	-	-	20.4	30.6	27.84	-	28.06	-	25.5	25.3	-	23.1	23.2	-	13.6	-	-	33.6
34_4_371	ACAATACATAGATATCTAAACACCACATAAAATGGATTAC	-	-	-	-	21.25	15.3	15.36	-	9.76	-	18	12.1	-	13.65	17.4	-	16.15	-	-	24.96
34_4_372	AGCGGTCTCTTCACATCATGTCCAACCAACAGCATTCGCG	-	-	-	-	20.4	20.91	13.44	-	24.4	-	25.5	25.3	-	21	17.4	-	17	-	-	34.56
34_4_373	AGCCGACTTACTTTCCCATCCTGTATAGTATTCGTAACGT	-	-	-	-	18.7	16.32	17.28	-	13.42	-	15.75	17.6	-	16.8	15.08	-	17	-	-	14.4
34_4_374	ATATACTGGTGAACGGGAACCTTAGCACCACCGTCACTGG	-	-	-	-	30.6	29.58	24	-	20.74	-	26.25	25.3	-	30.45	46.4	-	29.75	-	-	29.76
34_4_375	CTCGTCTGCCAGTCCTGGAACACCCAGGCCACGGTACAGG	-	-	-	-	15.3	22.44	24	-	9.76	-	17.25	18.7	-	26.25	15.08	-	14.45	-	-	11.52
34_4_376	GCGATAGCGACTGCTACGATAGACTGGCGCTGGACATTAT	-	-	-	-	24.65	24.99	23.04	-	23.18	-	23.25	24.2	-	24.15	23.2	-	25.5	-	-	38.4
34_4_377	CAAGGAGTGCCTTGCTGGAGGTGGTCTCTCTGTTGGTTTG	-	-	-	-	32.3	15.81	23.04	-	23.18	-	22.5	15.4	-	26.25	23.2	-	22.1	-	-	23.04
34_4_378	ATCTCGAGCGCCGCCTTCCGGCGCAGGTACGGCATGTGCT	-	-	-	-	18.7	31.62	19.2	-	29.28	-	30	34.1	-	30.45	35.96	-	34	-	-	35.52
34_4_379	TTGGGCGCCCCTGCCTCCCTACGAGTTGGCCACCCCTCCC	-	-	-	-	21.25	19.89	21.12	-	17.08	-	21	14.3	-	19.95	12.76	-	11.05	-	-	33.6
35_4_10	<lmxll>	lm	ll	ll	ll	lm	lm	ll	ll	lm	ll	ll	lm	ll	lm	ll	ll	lm	lm	lm	lm
35_4_380	TCGCGGCACGTCAGCCGGAACCGGAAGTCCGAGCATTGCT	35.7	-	-	-	30.6	31.62	-	-	43.92	-	-	31.9	-	25.2	-	-	33.15	26	25.2	34.56
35_4_381	CAGCGGGTGCAGAAGCTGTGCAGACACGCCAGCAGCCGCG	27.2	-	-	-	30.6	36.21	-	-	34.16	-	-	19.8	-	29.4	-	-	32.3	36.4	21.6	28.8
35_4_382	ATGACGTGCTGACGGATGTGAAGACTGCTCTGTGTAGTGA	34	-	-	-	28.9	20.91	-	-	34.16	-	-	30.8	-	28.35	-	-	25.5	33.15	40.5	30.72
35_4_383	ATGGCTGCTCGGAAGTCCTTGTATACCTCTTCGGGGTTAC	28.05	-	-	-	20.4	24.99	-	-	25.62	-	-	23.1	-	28.35	-	-	25.5	32.5	24.3	37.44
35_4_384	AATCCTAACAGTAACCTACTGCCCGTCATCCCAAAACAAA	19.55	-	-	-	30.6	20.91	-	-	28.06	-	-	18.7	-	26.25	-	-	25.5	24.05	27.9	37.44
35_4_385	TGATCAGTATATCAGGTGGTTATGAAATGAACAAGTTTGT	21.25	-	-	-	23.8	26.01	-	-	23.18	-	-	24.2	-	23.1	-	-	22.1	16.25	28.8	38.4
35_4_386	CGCACATCGCCGTGCTGGAGGCATGGTGGACCTCCGCCGA	31.45	-	-	-	36.55	33.66	-	-	37.82	-	-	33	-	32.55	-	-	36.55	35.75	37.8	35.52
35_4_387	TGCGAGAGGGACAGCGTGGCCACGGCGCCCGCCGTCTCGC	27.2	-	-	-	29.75	28.05	-	-	21.96	-	-	29.7	-	27.3	-	-	24.65	26.65	23.4	26.88
35_4_388	CGCAGCCCGCCAAACCCGCTCTCTGCACCAAGGTAACTAA	32.3	-	-	-	41.65	20.91	-	-	28.06	-	-	14.3	-	29.4	-	-	33.15	23.4	39.6	37.44
35_4_389	TCTTGGCGAGCTAGAGCTGGGCGACGAGGCGAGCGACTCG	25.5	-	-	-	31.45	28.05	-	-	30.5	-	-	35.2	-	23.1	-	-	23.8	33.8	45	41.28
36_4_71	<lmxll>	lm	lm	lm	lm	ll	ll	ll	lm	ll	lm	ll	ll	lm	ll	ll	lm	ll	lm	lm	ll
36_4_390	ATGGCTGGTGGTAGGCGGGTGAGGATGTCCTCGGATATCG	25.5	40	36	31.2	-	-	-	33.15	-	43.46	-	-	28.6	-	-	25.6	-	33.15	39.6	-
36_4_391	ATATACTGGTGAATGGGAACCTTAGCACCACCGTCACTGG	32.3	24	23.4	30.4	-	-	-	27.2	-	28.7	-	-	28.6	-	-	33.6	-	30.55	23.4	-
36_4_392	AGCCGACTTACTTCCCATCCTGTATAGTATTCGTAAAGTC	22.1	32	27.9	37.6	-	-	-	34.85	-	31.16	-	-	30.8	-	-	28	-	35.1	28.8	-
36_4_393	TCAACGGGACGCCCTTCTCTGGGATCTCGCATGAGGATGC	38.25	31	37.8	44.8	-	-	-	32.3	-	31.98	-	-	41.8	-	-	28	-	42.9	41.4	-
36_4_394	AGGTTCAGGAGCATAAAAGATACTTTAACCATTCATGTAG	13.6	20	20.7	12.8	-	-	-	12.75	-	16.4	-	-	4.4	-	-	11.2	-	11.7	15.3	-
36_4_395	GTGCTCGGAGGTACGTGACCTTCAGACCTTGTCGTGTAGG	17	20	20.7	16.8	-	-	-	11.9	-	25.42	-	-	13.2	-	-	15.2	-	33.15	31.5	-
36_4_396	AGTTATTATTATATTATTGCACATACAATTTATTTAAACT	10.2	6	8.1	4.8	-	-	-	8.5	-	4.92	-	-	4.4	-	-	4.8	-	9.1	4.5	-
36_4_397	CTATCCATAAAAAAGGTGACTAGCTAGCTCAGTAGCGTGT	23.8	17	24.3	16	-	-	-	30.6	-	18.86	-	-	17.6	-	-	19.2	-	12.35	26.1	-
36_4_398	AGAACCATGGAGATGGGATTTAGGTACTAATGGCTGAGAA	26.35	20	26.1	28	-	-	-	17.85	-	25.42	-	-	8.8	-	-	28.8	-	20.8	29.7	-
36_4_399	AGTCGGCGAATTCCTTAGATAGCGACACTTTGTTTGCCAA	15.3	16	20.7	10.4	-	-	-	18.7	-	22.96	-	-	13.2	-	-	20	-	20.8	29.7	-
36_4_400	TCACGTCGCAACAGAACGGCCCAGAATCTGAAGACAGTCT	18.7	22	27.9	17.6	-	-	-	30.6	-	25.42	-	-	26.4	-	-	25.6	-	20.8	17.1	-
36_4_401	ACCCCGTCGCTGAGATCATCCACGGACGGCAGGTGTGGTC	35.7	25	36	26.4	-	-	-	22.95	-	33.62	-	-	33	-	-	31.2	-	34.45	38.7	-
36_4_402	TATGTAGGTGTTGCGTAGGTAAAGAGTGTATAGTCGGAGG	21.25	18	19.8	21.6	-	-	-	24.65	-	21.32	-	-	13.2	-	-	21.6	-	24.7	27	-
36_4_403	CGCTTCGGCATACTCTAGCTTTTAACAGAAAAATAATGAC	25.5	21	25.2	23.2	-	-	-	23.8	-	25.42	-	-	15.4	-	-	18.4	-	25.35	30.6	-
36_4_404	GGCCCTCGCACGAAGGGAACGTCAAGCCGGCGGACATGAC	25.5	29	22.5	24.8	-	-	-	45.9	-	38.54	-	-	17.6	-	-	22.4	-	31.2	36	-
36_4_405	TGCCCGCCAACAACGTGGCCGATGTACAGAGAGCTCTCGG	27.2	32	25.2	36	-	-	-	42.5	-	31.16	-	-	26.4	-	-	39.2	-	43.55	42.3	-
36_4_406	AGGTTCAGGAACCAAAAAGTACAAGGTTGTGTGCAAAAAA	10.2	6	12.6	8.8	-	-	-	9.35	-	15.58	-	-	4.4	-	-	14.4	-	6.5	9	-
36_4_407	CATCAATGTCCCCGAGCGGCGCAATAAAGCGCTTATCTTC	24.65	17	21.6	24.8	-	-	-	28.05	-	27.06	-	-	28.6	-	-	20	-	28.6	31.5	-
36_4_408	AGCTGGCCGACTACCTCACGCAGCCCTACACGTGAGTGGA	28.9	28	20.7	24	-	-	-	30.6	-	27.06	-	-	22	-	-	20.8	-	31.2	45.9	-
36_4_409	TGAGACCTGGAGTTGTCTGTAATCTGTATATCTGCAGCAG	20.4	15	20.7	15.2	-	-	-	17	-	19.68	-	-	13.2	-	-	16	-	18.85	22.5	-
36_4_410	TTGACTGGTAGAAAATGCTTCTAGCAATAAGTCCACCTCA	27.2	32	24.3	28	-	-	-	28.9	-	23.78	-	-	28.6	-	-	23.2	-	32.5	32.4	-
36_4_411	CACGCTGTCCGCCCGCGCCCGCGCCCTAGCCCGTGCCAAA	16.15	29	25.2	20.8	-	-	-	18.7	-	18.86	-	-	15.4	-	-	28	-	28.6	29.7	-
36_4_412	AGGTTCAGGAGTAGGAAGTAGGGAAGTGCAAAAAAATTAA	30.6	21	23.4	27.2	-	-	-	26.35	-	18.04	-	-	17.6	-	-	21.6	-	17.55	18	-
36_4_413	CCATCTGGCCGGCAGATGCTCTGACGTCACGCCACGGCAG	26.35	16	31.5	26.4	-	-	-	24.65	-	33.62	-	-	19.8	-	-	29.6	-	29.9	29.7	-
36_4_414	GCTGTGCGTCCGGCCAGCTTGGTGGCTTTGGCCCAGCCCA	26.35	18	31.5	28.8	-	-	-	25.5	-	29.52	-	-	26.4	-	-	33.6	-	37.05	42.3	-
36_4_415	ACTCGGCATGACCTGAATTCCCTGCATTATTTCTGCTGAA	34.85	26	28.8	28	-	-	-	25.5	-	27.06	-	-	30.8	-	-	26.4	-	38.35	41.4	-
36_4_416	TGCATAACTAAAGGCATTGCTTCCTCGGGGAGCCTCCGCT	42.5	32	30.6	30.4	-	-	-	29.75	-	28.7	-	-	35.2	-	-	27.2	-	33.8	39.6	-
36_4_417	GCGGATGACTTTAGACAGGAGGCCGGTTCATCCAGTGTCT	30.6	20	32.4	25.6	-	-	-	25.5	-	29.52	-	-	15.4	-	-	28	-	25.35	34.2	-
36_4_418	GAAGCGATGTGAGTTAGTATATAATATATAGTATAATGTA	13.6	15	18.9	6.4	-	-	-	15.3	-	13.94	-	-	15.4	-	-	23.2	-	19.5	18	-
36_4_419	TGCAACTCCACATGGCAGCATCAGCTGACACGCGACACTA	23.8	21	27.9	17.6	-	-	-	15.3	-	14.76	-	-	15.4	-	-	17.6	-	24.05	24.3	-
36_4_420	TTGACTGGTAGGGAATGCATTTAGCATTAAGTCCACCTGA	22.1	14	17.1	23.2	-	-	-	24.65	-	24.6	-	-	17.6	-	-	24.8	-	18.85	32.4	-
36_4_421	TCGAGGTCCGCGCTGGGCGCCCCGGGCATCAGCTTCACCG	43.35	37	32.4	36	-	-	-	31.45	-	26.24	-	-	48.4	-	-	44	-	35.75	40.5	-
36_4_422	GCAGGGCAGGGAGGGCCGGTGCGGTGCTGCAAGATAATAT	24.65	19	21.6	16	-	-	-	17.85	-	30.34	-	-	19.8	-	-	27.2	-	25.35	26.1	-
36_4_423	TAAGTTTGCAAAGAAAACACTAAATTGAGAACCCCGAGCG	19.55	16	17.1	30.4	-	-	-	19.55	-	21.32	-	-	19.8	-	-	20.8	-	24.05	20.7	-
36_4_424	CGCCGGCCGAGGTCACCGAAGACCACATTCTGGGCGCGGT	22.95	22	28.8	25.6	-	-	-	33.15	-	27.06	-	-	24.2	-	-	24.8	-	29.25	34.2	-
36_4_425	GGCTCCCCGAGTATCTCGGAGAGCGAGTTGCTGAGCTTGT	33.15	38	34.2	28.8	-	-	-	27.2	-	25.42	-	-	30.8	-	-	31.2	-	30.55	30.6	-
36_4_426	TCTATTTTCCGTCGTTCAATATTAGAAACTTGCTATGAAT	21.25	40	18.9	19.2	-	-	-	17.85	-	25.42	-	-	26.4	-	-	19.2	-	27.3	27.9	-
36_4_427	TTCATGAAATTCAGATAAAGGGTACCCATGCATCGATGTA	15.3	28	18.9	16.8	-	-	-	15.3	-	23.78	-	-	22	-	-	24.8	-	19.5	27	-
36_4_428	ACAAGGAGCAGCAGCAGCAGCAGCACTTTAGTAAGCCACT	26.35	31	24.3	20	-	-	-	30.6	-	24.6	-	-	6.6	-	-	23.2	-	28.6	24.3	-
36_4_429	GTTCCCTGGTAGAGGAGTGACAGGAGCCGGACCGCCAGGA	28.9	27	22.5	27.2	-	-	-	23.8	-	32.8	-	-	39.6	-	-	34.4	-	32.5	34.2	-
36_4_430	ATCGCCATCTTTAACTCTATAACAAAAAAAAAAACTCGCA	24.65	31	26.1	22.4	-	-	-	21.25	-	22.96	-	-	33	-	-	18.4	-	26	27.9	-
36_4_431	TTGACTGGTAGACAATGCTCTTAGCATTAAGTCCACCAGA	35.7	25	25.2	24.8	-	-	-	23.8	-	23.78	-	-	22	-	-	25.6	-	26.65	29.7	-
36_4_432	TGCAGGCTCTCCATACCCGGTCCGTGGGGCCTCTCAGCCT	22.95	30	33.3	20	-	-	-	24.65	-	25.42	-	-	17.6	-	-	24.8	-	26.65	34.2	-
36_4_433	TGTGGTTCGGAGATGTGGAAGCGGAGACCATGTACCGGTG	33.15	35	37.8	25.6	-	-	-	31.45	-	27.88	-	-	35.2	-	-	32.8	-	37.7	36	-
36_4_434	TGGGTGAGCCCTCATCACTGAAGATTCAGAGTCAGTAGCT	30.6	20	25.2	16.8	-	-	-	39.1	-	29.52	-	-	26.4	-	-	18.4	-	31.2	26.1	-
36_4_435	AGAAGACCGGCTTCAACAAGACACTCGGAGACTTCTGGCA	17.85	11	9.9	18.4	-	-	-	13.6	-	13.12	-	-	19.8	-	-	12.8	-	24.7	24.3	-
36_4_436	GAACTTCTGTCCTAACCTTTACTATTGTATCAACGTGTAA	19.55	14	23.4	16.8	-	-	-	14.45	-	11.48	-	-	8.8	-	-	18.4	-	16.25	16.2	-
36_4_437	TATCAGTAGATATCGACGGTTTTGTGTACGGACCCGTAAT	17	16	23.4	16.8	-	-	-	16.15	-	19.68	-	-	11	-	-	19.2	-	13.65	17.1	-
36_4_438	TGAGCAGCACGTCGTCCCCCTCCTCGTGGGGCCCCAGCGT	22.1	16	18.9	24	-	-	-	24.65	-	27.88	-	-	37.4	-	-	23.2	-	26.65	38.7	-
36_4_439	ATCGAATGGTGTAGTGGTTAGTGACCCTGACTGCTACGTC	34	26	27	28.8	-	-	-	29.75	-	27.06	-	-	13.2	-	-	28	-	29.25	27.9	-
36_4_440	ACGAACTTTAATTCGTATTTCTGTCGGGAGATGGCGCTGA	19.55	10	17.1	17.6	-	-	-	11.9	-	9.02	-	-	19.8	-	-	14.4	-	22.1	17.1	-
36_4_441	GACGGGGTGAAGTTGTCTCCAGCCAGCTCAAGCATGGCCA	19.55	33	21.6	25.6	-	-	-	25.5	-	28.7	-	-	26.4	-	-	21.6	-	35.1	38.7	-
36_4_442	AGACATGGGGTGTAAGGAAGTTGAATGTGGTAAGACGCTG	26.35	19	25.2	20.8	-	-	-	36.55	-	23.78	-	-	22	-	-	28	-	32.5	22.5	-
36_4_443	ATCTCGAGTGCCGCCTTCCGCCGCAGGTACGGCATGTGCT	31.45	19	28.8	21.6	-	-	-	22.95	-	27.06	-	-	24.2	-	-	24.8	-	26	26.1	-
36_4_444	GGGTGAGGCGCCGGCGTGCGGGGAGGTGGGGGGGACGCTA	27.2	23	21.6	20	-	-	-	16.15	-	18.04	-	-	24.2	-	-	15.2	-	37.05	29.7	-
36_4_445	ATTCGTTGCGACGGTGCGCGCGCCGCCGCATGGGGATTAC	40.8	36	26.1	24.8	-	-	-	28.05	-	31.16	-	-	30.8	-	-	28	-	38.35	41.4	-
36_4_446	CCTTCGTGCACGCCGCTCCACATGCCGTCATCAACATCGT	35.7	31	43.2	27.2	-	-	-	30.6	-	33.62	-	-	46.2	-	-	40.8	-	37.7	34.2	-
36_4_447	TTGACTGGCAGAAAATGCTTTTAGCATTAAGTCCACCCAA	17.85	11	20.7	24	-	-	-	22.1	-	9.84	-	-	11	-	-	17.6	-	20.8	22.5	-
36_4_448	TTTTGGGGGCCGGAGAAGACGCTGACATCAGACTGAAGGT	22.1	44	25.2	28.8	-	-	-	28.9	-	28.7	-	-	19.8	-	-	22.4	-	29.25	40.5	-
36_4_449	AGCCACCAATTCCTCGTAGCTTAACTTATCCACATCGCTT	20.4	19	23.4	20	-	-	-	23.8	-	16.4	-	-	22	-	-	28.8	-	18.2	27.9	-
36_4_450	TCCTCCAGGTCGATCTCCTCAACTTCCTCGTAGTACAGCA	29.75	24	23.4	32.8	-	-	-	35.7	-	22.14	-	-	28.6	-	-	28.8	-	29.25	27.9	-
36_4_451	GCCTTGAACTCTTCGGTCGGAACGACTGGAGCTGTAGGCA	30.6	22	37.8	27.2	-	-	-	36.55	-	26.24	-	-	24.2	-	-	31.2	-	31.2	37.8	-
36_4_452	AACTCCTTGCATAGCACATGCAGCACGTCTTCTGTGCAAT	15.3	18	18.9	12.8	-	-	-	13.6	-	16.4	-	-	13.2	-	-	16	-	18.85	17.1	-
36_4_453	GTCGCCTCCCGAGGTAACGCGCACTTGAACATCTTGATCT	27.2	25	20.7	16.8	-	-	-	19.55	-	27.88	-	-	30.8	-	-	38.4	-	32.5	25.2	-
36_4_454	ACAATACATGCATATTAATAGAATGTAACTTTATTAAACA	17.85	25	21.6	20	-	-	-	19.55	-	20.5	-	-	17.6	-	-	16	-	20.15	18	-
36_4_455	AGGTACAGGGAGAAAATTGTATGGGAGTGCAAAAAAAAAC	10.2	22	13.5	15.2	-	-	-	19.55	-	23.78	-	-	11	-	-	10.4	-	14.95	11.7	-
36_4_456	TCAGCGAGCACGGCCTCAGAGTCTGGTCTGCGTCAGCGGC	17	14	17.1	17.6	-	-	-	16.15	-	17.22	-	-	15.4	-	-	20.8	-	16.9	18.9	-
36_4_457	GTACATGACGATTAATTACAGTTGTTAGTCAAATTGATCT	13.6	20	17.1	11.2	-	-	-	15.3	-	22.14	-	-	11	-	-	18.4	-	20.8	24.3	-
36_4_458	GGCCCCAAAAACCCGTCGTGGAGATCTCTGAAACATTGCA	17.85	22	27	18.4	-	-	-	20.4	-	23.78	-	-	24.2	-	-	29.6	-	16.9	35.1	-
36_4_459	ATAACTAGTAAAAATTATCCAGGTAAGTGCACAATATACT	15.3	13	10.8	14.4	-	-	-	17	-	16.4	-	-	6.6	-	-	16	-	15.6	11.7	-
36_4_460	TTCCATTCCCGGCTTAAACAGATATGTCGTTATCATCATC	34	30	39.6	37.6	-	-	-	34	-	30.34	-	-	33	-	-	32.8	-	32.5	38.7	-
37_4_7	<lmxll>	lm	lm	lm	lm	ll	ll	ll	lm	ll	lm	ll	ll	lm	ll	ll	lm	ll	lm	lm	lm
37_4_461	CTGTCTTTGTTCCGCGGCCGCGCGGCCTACATCATGTACC	34	31	30.6	24.8	-	-	-	25.5	-	21.32	-	-	33	-	-	28.8	-	40.95	38.7	3.84
37_4_462	TTAGCGCCCAGTGGCAAGGAGCTGAACGAAATTAATGGGC	22.95	28	24.3	29.6	-	-	-	30.6	-	34.44	-	-	33	-	-	38.4	-	23.4	21.6	4.8
37_4_463	TCCCGGTGCACCTTCAGCTCCTCGGTCACCGGTGGGTCCG	28.9	37	25.2	28.8	-	-	-	36.55	-	31.98	-	-	24.2	-	-	43.2	-	31.2	43.2	3.84
37_4_464	GTCCTGCCCGCGGGGTGGGCGGACCATCTCAGCAGCATAT	32.3	19	24.3	26.4	-	-	-	30.6	-	29.52	-	-	24.2	-	-	20.8	-	40.3	34.2	4.8
37_4_465	GCGTTGAATTCTTTGGTCGGAACGTCTGGGGCTGTAGGCA	18.7	20	10.8	20	-	-	-	20.4	-	22.14	-	-	11	-	-	20	-	29.25	22.5	3.84
37_4_466	AGAGCCGGCCTGAACCTATATTCACGGTGAGATAGACTAC	23.8	26	24.3	20	-	-	-	23.8	-	19.68	-	-	17.6	-	-	16	-	20.8	28.8	4.8
37_4_467	TTTCCGCGGGCGATTCCTCCTGCTAATCACCGTGATATCA	34	25	30.6	28.8	-	-	-	30.6	-	30.34	-	-	22	-	-	36	-	33.8	30.6	5.76
38_4_3	<lmxll>	lm	lm	lm	lm	ll	ll	ll	lm	ll	lm	lm	ll	lm	ll	ll	lm	ll	lm	lm	ll
38_4_468	TAGGCACGGCAGGCACGGAGATTGACCAATGGTCGCCCGG	21.25	17	13.5	22.4	-	-	-	16.15	-	18.04	13.5	-	6.6	-	-	8	-	22.75	20.7	-
38_4_469	GACTCGTGGGCCGGTCGGCGCCATGCTTCCTGTAGCATAT	22.95	21	18	32.8	-	-	-	23.8	-	25.42	31.5	-	28.6	-	-	27.2	-	23.4	25.2	-
38_4_470	AAATATACAGCCAGTCTAAATACATTAATCTGTATTACAT	21.25	16	26.1	21.6	-	-	-	25.5	-	22.14	24.75	-	22	-	-	20.8	-	24.05	27.9	-
39_5_13	<lmxll>	ll	ll	lm	ll	lm	lm	ll	lm	ll	ll	ll	ll	ll	ll	lm	lm	lm	ll	lm	lm
39_5_471	ATGGGGTGAACAAACCTATAAAGCTTACAGCTCCTACATA	-	-	23.4	-	33.15	29.07	-	21.25	-	-	-	-	-	-	27.84	19.2	38.25	-	27	24
39_5_472	GCTACTATGTCCGCGTCCTTACATAGCATTCTCACGCAAT	-	-	25.2	-	16.15	15.81	-	9.35	-	-	-	-	-	-	8.12	16.8	12.75	-	26.1	20.16
39_5_473	CCCTTCCTGGAGACCACCGAGAAGGAGGTCCGGCTGATGA	-	-	14.4	-	9.35	12.24	-	8.5	-	-	-	-	-	-	6.96	15.2	10.2	-	13.5	14.4
39_5_474	GGAAGACGCAGGGCCTTGTCTGTGGGGCGAGCAGGAGGGA	-	-	29.7	-	22.1	20.91	-	23.8	-	-	-	-	-	-	24.36	21.6	23.8	-	22.5	26.88
39_5_475	GCATGATGCCGGCGTTGTTCACCAGCACAGTCACTGACCC	-	-	29.7	-	27.2	30.09	-	34.85	-	-	-	-	-	-	9.28	31.2	28.05	-	33.3	34.56
39_5_476	GCCTCGGCCCCAGGCAAGACCCTGTCCAGGCTGATGCCCT	-	-	25.2	-	28.05	25.5	-	24.65	-	-	-	-	-	-	33.64	24.8	17.85	-	22.5	20.16
39_5_477	ACCTAGCCTTAGCTAGCAAGCCATGGCATAAGGGGCTGCT	-	-	18	-	23.8	26.01	-	19.55	-	-	-	-	-	-	26.68	25.6	20.4	-	33.3	22.08
39_5_478	GTGCACTACGAGGTACCGCGCTCCACAATACACAATAACT	-	-	24.3	-	17.85	20.4	-	23.8	-	-	-	-	-	-	15.08	12.8	22.1	-	43.2	35.52
39_5_479	GACCAGGGGGGTCACTCTGTATGACGAAAAACTGAGTTAC	-	-	24.3	-	22.95	30.09	-	21.25	-	-	-	-	-	-	27.84	24.8	32.3	-	27.9	29.76
39_5_480	GCCGCGAGAGGAGAGACTCCAAGCAGCTGAAGAGGGACAT	-	-	10.8	-	7.65	9.18	-	7.65	-	-	-	-	-	-	8.12	16.8	10.2	-	9	15.36
39_5_481	TTTTGTCCCTAGTGTTCAAATCGTACTAGATCTCATAGTG	-	-	19.8	-	17.85	22.44	-	14.45	-	-	-	-	-	-	22.04	23.2	15.3	-	24.3	28.8
39_5_482	TCCTCGCGCCAGCCCCCCAGGATGCCGGGGAACAGGGCGT	-	-	32.4	-	28.9	33.15	-	30.6	-	-	-	-	-	-	41.76	22.4	24.65	-	27.9	46.08
39_5_483	ATGGCCACGGCGCGGGCTGGCAGCAGCTGCGGGAACTGGA	-	-	22.5	-	13.6	13.26	-	9.35	-	-	-	-	-	-	22.04	20.8	13.6	-	18	13.44
40_5_3	<lmxll>	ll	ll	lm	lm	ll	ll	lm	lm	lm	ll	lm	ll	ll	ll	ll	lm	lm	lm	ll	lm
40_5_484	TCCGACAGCTCGATATGGTTCTTGCCAGTGTCTGTCCAGT	-	-	33.3	32.8	-	-	32.64	30.6	24.4	-	29.25	-	-	-	-	32.8	28.05	26	-	20.16
40_5_485	AGGTACCGGGAGCAAATTGTATGACTGGCGGTGCATGAAA	-	-	18	21.6	-	-	12.48	18.7	9.76	-	27.75	-	-	-	-	27.2	22.95	12.35	-	23.04
40_5_486	TTGACTGGTAGAAAATGCTCCTAGCATTAAGTCCACCTGA	-	-	9.9	7.2	-	-	12.48	11.9	7.32	-	11.25	-	-	-	-	6.4	5.1	11.05	-	7.68
41_5_26	<lmxll>	ll	ll	lm	lm	ll	lm	lm	lm	lm	ll	lm	ll	ll	ll	ll	lm	lm	lm	ll	lm
41_5_487	GACTCATAGCCTCAGTCGGAAAACGTTCGCAAAATGTACC	-	-	26.1	23.2	-	30.09	30.72	20.4	25.62	-	25.5	-	-	-	-	14.4	25.5	28.6	-	31.68
41_5_488	AAAAAAGGAGCTGAAAGTAACGGTATAAAACTAATGTGAA	-	-	29.7	29.6	-	35.19	36.48	30.6	34.16	-	31.5	-	-	-	-	28	34.85	29.25	-	25.92
41_5_489	CAACGTTTTCCACCACCCTGTAGGCAACATTTAGCAGCAC	-	-	27.9	23.2	-	24.48	25.92	24.65	29.28	-	22.5	-	-	-	-	30.4	31.45	36.4	-	38.4
41_5_490	CCTACTTCCGCGACCTCAACCAGATATTTGAGAGCAAATT	-	-	23.4	25.6	-	25.5	18.24	16.15	21.96	-	21	-	-	-	-	16.8	23.8	25.35	-	24.96
41_5_491	GGTTGACAAAGGCTGATGATAAAGGACATGTTATATTTAA	-	-	8.1	8	-	7.65	11.52	11.05	4.88	-	9	-	-	-	-	4.8	5.1	7.15	-	9.6
41_5_492	CTTTGCATTACTTTTATATTTTTTTAACTCCCATATGTCT	-	-	36.9	28.8	-	28.56	30.72	39.1	31.72	-	27	-	-	-	-	32	28.9	27.3	-	24.96
41_5_493	GAAATAGGATGTTTGAGTAATATTAAAGTGAATGAAACCA	-	-	30.6	35.2	-	25.5	25.92	27.2	24.4	-	21	-	-	-	-	32	23.8	26.65	-	35.52
41_5_494	TGCAGGTACATATATATAACTCCTATAACACTATAGGTAG	-	-	16.2	21.6	-	24.99	23.04	28.9	18.3	-	22.5	-	-	-	-	22.4	23.8	25.35	-	30.72
41_5_495	GTACATTACAGAATAGAGGTGCTGCGGAGGGCTAAACCCG	-	-	28.8	25.6	-	26.01	34.56	32.3	25.62	-	26.25	-	-	-	-	23.2	17.85	35.75	-	37.44
41_5_496	GTATAGAGGCCACCTCCATGTTACGCCGAGTATCACAGTC	-	-	27.9	26.4	-	18.36	19.2	24.65	19.52	-	31.5	-	-	-	-	21.6	21.25	20.15	-	27.84
41_5_497	CACTGTTAATGTAAATTTATCTGGCACTGAACAATGTAGG	-	-	25.2	27.2	-	22.44	31.68	22.95	18.3	-	24.75	-	-	-	-	26.4	19.55	26.65	-	33.6
41_5_498	CAGCAACGAGCTGTCTCGCGGTGTGCATTTTATGCAATTT	-	-	30.6	31.2	-	26.52	27.84	26.35	35.38	-	35.25	-	-	-	-	32	34.85	28.6	-	33.6
41_5_499	GCGGAACACTTGACCCGTCGTCGGTAAACAGAGCAACTGT	-	-	28.8	28.8	-	29.07	24.96	21.25	25.62	-	20.25	-	-	-	-	29.6	25.5	19.5	-	26.88
41_5_500	TGATAGAGCGCTACCAGGCGGAGACGGGGTCCGGGGGGCG	-	-	17.1	14.4	-	12.75	16.32	22.95	9.76	-	18	-	-	-	-	12.8	17	16.25	-	24
41_5_501	CCGCTACACAGGTAACAACTGCACTCGCAACATCAGTAGT	-	-	22.5	20.8	-	21.93	20.16	17.85	24.4	-	25.5	-	-	-	-	26.4	21.25	25.35	-	24
41_5_502	CCCCGGCCATGGATCGCCTTACCCACTCACCCCTATTACT	-	-	24.3	16	-	15.81	20.16	20.4	23.18	-	22.5	-	-	-	-	23.2	29.75	25.35	-	21.12
41_5_503	GTCAGGTTCAGGGACCACATCACGTCGTTACCTGGAAGGG	-	-	17.1	18.4	-	23.97	24	27.2	17.08	-	18.75	-	-	-	-	27.2	26.35	23.4	-	23.04
41_5_504	AAAATTGTCTTAACAACACAGCAACAAACAAGCTTACCTT	-	-	20.7	24	-	26.01	26.88	19.55	25.62	-	29.25	-	-	-	-	24	18.7	25.35	-	23.04
41_5_505	TTGGTGTACTGGTGGCTGAGGCAGATGGTGAGCAGGAGGA	-	-	26.1	37.6	-	30.6	28.8	32.3	21.96	-	24.75	-	-	-	-	20.8	35.7	32.5	-	33.6
41_5_506	CTACACGCTGAAAGACCCATTTTCGAATCACGACACGGAC	-	-	28.8	20.8	-	27.03	23.04	20.4	24.4	-	38.25	-	-	-	-	21.6	24.65	19.5	-	23.04
41_5_507	GTAAGGGTAAGGATAAGGTTCAGAAGGGCTAAAACGGGGC	-	-	25.2	20	-	28.05	22.08	31.45	26.84	-	29.25	-	-	-	-	19.2	28.05	20.8	-	27.84
41_5_508	TACACACTGACACCCGGTGACTATGTGCGTGGACAAATTG	-	-	23.4	26.4	-	21.93	23.04	25.5	18.3	-	21.75	-	-	-	-	24.8	11.9	21.45	-	26.88
41_5_509	CATGGTACCTAACTTCCTATTATTCTACGGGTACAATTTA	-	-	5.4	5.6	-	3.57	5.76	5.95	3.66	-	12.75	-	-	-	-	11.2	5.95	7.15	-	6.72
41_5_510	TTGTACACGCATACAGCAGTGAGAGAACAATTAGGTCTTA	-	-	26.1	24	-	29.07	17.28	20.4	17.08	-	21	-	-	-	-	21.6	28.9	33.15	-	34.56
41_5_511	CCAGAGCCCCATGTCACACAGGCACGTCGGGTATATGCTA	-	-	23.4	20	-	25.5	18.24	17.85	19.52	-	24	-	-	-	-	24	26.35	19.5	-	25.92
41_5_512	AACGAAATGTGATGAATATGTTATAGTACTAAGCTCCATG	-	-	11.7	24.8	-	16.83	18.24	11.05	14.64	-	22.5	-	-	-	-	21.6	12.75	21.45	-	24.96
42_5_22	<lmxll>	ll	lm	lm	ll	lm	lm	ll	ll	ll	ll	ll	ll	lm	ll	lm	lm	lm	ll	lm	ll
42_5_513	GGGCAGGTGCGGCGCGGGGGGGAGGTCAATGAACTGCAGG	-	26	29.7	-	22.1	32.13	-	-	-	-	-	-	24.2	-	19.72	29.6	30.6	-	32.4	-
42_5_514	CAATAATGCTAGTCACCGACGGGGTCCCTTACAACTACAA	-	27	31.5	-	33.15	31.11	-	-	-	-	-	-	33	-	29	28.8	27.2	-	26.1	-
42_5_515	ATGATACGAAGTTTGCGCAGAGGAGGCTGATTAATGACTC	-	29	30.6	-	28.05	33.15	-	-	-	-	-	-	33	-	30.16	32	34.85	-	43.2	-
42_5_516	GGTTAGAGAAGGTTGAGACTCTTATCTGTGTGATGGCAAA	-	11	24.3	-	14.45	18.36	-	-	-	-	-	-	11	-	22.04	18.4	20.4	-	20.7	-
42_5_517	ACGACCTCCGCCGCTGCAGCGCCGTGAGGAAGTACATCGG	-	23	24.3	-	27.2	24.48	-	-	-	-	-	-	26.4	-	30.16	25.6	23.8	-	27.9	-
42_5_518	AACTCAGCTGGATGCTAAGTGGCCAAAATGCTGCTTCAAG	-	40	16.2	-	37.4	31.62	-	-	-	-	-	-	22	-	34.8	32.8	32.3	-	37.8	-
42_5_519	TACTGCTATCTCGCATTCGATATTTTACTGAACACCAATA	-	23	24.3	-	21.25	22.95	-	-	-	-	-	-	24.2	-	31.32	16.8	20.4	-	19.8	-
42_5_520	AGTACGCGTCGCGACACTTCCGCTTCGCTTTCACTCCAAC	-	23	17.1	-	23.8	22.95	-	-	-	-	-	-	11	-	20.88	34.4	25.5	-	23.4	-
42_5_521	GATTCTGCCATAATAACGATGTCGTCCGCGAACCGGAGGT	-	29	22.5	-	25.5	32.13	-	-	-	-	-	-	24.2	-	29	21.6	32.3	-	35.1	-
42_5_522	CCGCCTACGAACGCAAGCAAGAACTGCTGCAAGAACTCAC	-	15	23.4	-	33.15	22.95	-	-	-	-	-	-	30.8	-	19.72	21.6	33.15	-	24.3	-
42_5_523	GCTGTGGTCGTCCGAAGTCGATCAGTATTCAATAGCTATT	-	20	20.7	-	31.45	25.5	-	-	-	-	-	-	35.2	-	19.72	24	16.15	-	13.5	-
42_5_524	AACCGTTACGCCCAACTCGGATACTCTGTCACCGACAACA	-	23	21.6	-	17.85	20.91	-	-	-	-	-	-	15.4	-	19.72	20	21.25	-	32.4	-
42_5_525	TTTCTCGGCCTCTTACTGTACAGCTCCAAGGATACGAGTA	-	20	20.7	-	20.4	23.46	-	-	-	-	-	-	15.4	-	20.88	16.8	9.35	-	11.7	-
42_5_526	CACTGCACCAGCGCTAGGAACGGGAACCGGTGGTTGGCGT	-	30	22.5	-	31.45	22.95	-	-	-	-	-	-	28.6	-	29	31.2	25.5	-	33.3	-
42_5_527	TTGGACGGCAGCGCGATCTGCTCCAGCGTCACGGACGTGG	-	4	5.4	-	9.35	5.1	-	-	-	-	-	-	4.4	-	5.8	4.8	6.8	-	9.9	-
42_5_528	TGCGCTTGCTCCTACTCCAGCTTACGGCCGCGGCTCTAAG	-	30	33.3	-	18.7	27.03	-	-	-	-	-	-	28.6	-	27.84	28	34.85	-	34.2	-
42_5_529	CTCGACGCGTAGAAGTCACTGGCCTGGCCATCATGCCGGC	-	32	21.6	-	18.7	34.17	-	-	-	-	-	-	46.2	-	31.32	26.4	37.4	-	41.4	-
42_5_530	ATGAAGAACATAATGTTACGTGTATTATGTTAACACCACC	-	27	25.2	-	19.55	24.48	-	-	-	-	-	-	17.6	-	20.88	18.4	14.45	-	20.7	-
42_5_531	TATTATAAAAAAATGTTTGTAAATTATTTTGTCAGATATA	-	4	15.3	-	12.75	6.63	-	-	-	-	-	-	6.6	-	8.12	5.6	6.8	-	8.1	-
42_5_532	CGGGCGAGGGGGCGCTGCCGCTGCTGCTGGCCCGGCTGGG	-	17	17.1	-	14.45	21.93	-	-	-	-	-	-	17.6	-	26.68	16	19.55	-	24.3	-
42_5_533	TTCAAGCCGACCTTGACCTTGAAGTGCGTGAACCCGAGCG	-	32	36	-	37.4	27.54	-	-	-	-	-	-	44	-	35.96	19.2	29.75	-	41.4	-
42_5_534	TACTCTACTGACATGTTTTTATTTCCATGTCTCGGTGAAG	-	22	21.6	-	24.65	20.91	-	-	-	-	-	-	28.6	-	25.52	26.4	22.95	-	14.4	-
43_5_10	<lmxll>	ll	lm	lm	ll	lm	lm	ll	ll	ll	lm	ll	lm	lm	lm	lm	ll	lm	ll	lm	ll
43_5_535	TGACCTAACGACTAAATAGATTAACGTTTTATGTATAAGA	-	13	14.4	-	16.15	20.4	-	-	-	15.58	-	23.1	15.4	5.25	22.04	-	13.6	-	18.9	-
43_5_536	TTAACTTGCTACACAAAATGGTGGTATTAGAATTATATCG	-	51	24.3	-	28.05	30.6	-	-	-	28.7	-	42.9	33	43.05	34.8	-	31.45	-	31.5	-
43_5_537	TGGCGGGCGACGCCAGCGGCGTGCTGTGCATCTGCCACCA	-	37	34.2	-	28.9	28.56	-	-	-	27.88	-	46.2	41.8	31.5	34.8	-	25.5	-	38.7	-
43_5_538	ATTGATTATGGGTGGACCCCAATACATTTTTAGTCTTGTC	-	27	15.3	-	25.5	22.44	-	-	-	20.5	-	26.4	19.8	23.1	23.2	-	25.5	-	14.4	-
43_5_539	CCTGTACCATTCATAAAGATAACCTTTTAAAGCAAAGTGC	-	7	9	-	15.3	8.67	-	-	-	13.12	-	6.6	6.6	11.55	11.6	-	7.65	-	5.4	-
43_5_540	AGGTACAAGATCAAAAAGTACGGGTGTGCAAAAAAAGAAG	-	36	20.7	-	28.05	29.07	-	-	-	31.98	-	29.7	15.4	32.55	35.96	-	32.3	-	23.4	-
43_5_541	ACCGCACGATACATGAGTTGGCTCTATAGTTGGTAGATAC	-	23	25.2	-	30.6	26.52	-	-	-	25.42	-	35.2	13.2	28.35	22.04	-	19.55	-	23.4	-
43_5_542	CTGATGCAGCACCAGGTAAATAAAAACAATCATTTCATAA	-	13	12.6	-	16.15	18.87	-	-	-	29.52	-	8.8	4.4	6.3	9.28	-	17	-	19.8	-
43_5_543	ACAGATTCCACCACCACCTCCTCGATGAACTGCTGGCTGC	-	19	14.4	-	27.2	19.38	-	-	-	17.22	-	25.3	15.4	12.6	15.08	-	23.8	-	24.3	-
43_5_544	TCCGCAGCCCCTCCGCCGGTCGCCAGGCCCGCACCAACAC	-	20	16.2	-	17.85	21.42	-	-	-	17.22	-	25.3	17.6	19.95	12.76	-	24.65	-	23.4	-
44_5_5	<lmxll>	lm	ll	ll	lm	ll	ll	lm	lm	lm	ll	lm	ll	ll	ll	ll	ll	ll	lm	ll	lm
44_5_545	ACAATGTAATTGTTGAACTACTTGATCTTGAACACATGCA	29.75	-	-	30.4	-	-	36.48	29.75	32.94	-	42	-	-	-	-	-	-	40.95	-	32.64
44_5_546	AGACCAAATGTTGACAATCCCTTACGAGACACCTACACGC	31.45	-	-	24	-	-	24.96	28.05	30.5	-	26.25	-	-	-	-	-	-	27.3	-	26.88
44_5_547	CTGCGCTATAAATTGTGTTTAAGGTCCTGCCGCCACGCCA	37.4	-	-	25.6	-	-	31.68	34.85	41.48	-	36	-	-	-	-	-	-	35.75	-	23.04
44_5_548	TAGACCAGATGTCTGATGACATGATATCAGCGAGATTTCG	28.9	-	-	25.6	-	-	27.84	25.5	24.4	-	27	-	-	-	-	-	-	26	-	44.16
44_5_549	TACTAGACGCCATAGCGCCGCCCTACACGCCCGAGTTCGT	33.15	-	-	28.8	-	-	27.84	33.15	47.58	-	42	-	-	-	-	-	-	35.1	-	24.96
45_5_17	<lmxll>	lm	ll	ll	lm	ll	ll	lm	lm	lm	ll	lm	ll	ll	ll	ll	lm	ll	lm	ll	lm
45_5_550	ACCGCACGATAAATGAGTTGGCTCTATAGTTGGTAGATAC	11.05	-	-	16.8	-	-	22.08	22.1	18.3	-	26.25	-	-	-	-	20	-	18.2	-	22.08
45_5_551	CAGGTCCACCCCGCGCCACCACACCACGCGGCAGAATACC	32.3	-	-	32	-	-	29.76	31.45	36.6	-	29.25	-	-	-	-	28.8	-	35.1	-	42.24
45_5_552	ATAATTCCTATTTATATTCCTACAAGTGTTCGTTTACATT	26.35	-	-	19.2	-	-	28.8	34	30.5	-	25.5	-	-	-	-	32.8	-	29.9	-	31.68
45_5_553	CACTGGCGGTATCCTAGTGATGGGTCTGGGCATCATCACG	28.9	-	-	25.6	-	-	34.56	28.05	28.06	-	31.5	-	-	-	-	24.8	-	41.6	-	29.76
45_5_554	ATCTTTAACTTGTTGGCTTGGTCTGACTATAATGTGGCAA	28.9	-	-	26.4	-	-	29.76	24.65	32.94	-	30.75	-	-	-	-	32	-	20.8	-	22.08
45_5_555	AAGAGGAGAACACCGGCATGGAGAACTACCGGTTAGTATT	12.75	-	-	17.6	-	-	12.48	15.3	23.18	-	16.5	-	-	-	-	27.2	-	17.55	-	20.16
45_5_556	CACACTAGCTCGGGCACAATACACCGGTAACCTCCACTCA	30.6	-	-	24.8	-	-	20.16	28.05	23.18	-	30.75	-	-	-	-	28.8	-	30.55	-	41.28
45_5_557	GGAAGGTGAGGGGTTAGTGTCGGCAGTTGCACAGTAGATG	22.1	-	-	27.2	-	-	26.88	22.95	19.52	-	17.25	-	-	-	-	17.6	-	24.7	-	24
45_5_558	TATACAGTGCAGTCCTTTGCATAATAAAGGCAGGGGTTAC	29.75	-	-	26.4	-	-	35.52	23.8	21.96	-	26.25	-	-	-	-	26.4	-	26.65	-	11.52
45_5_559	TGACCTAACGACTAAATAGATTAACGTTTTATTTATAAGT	18.7	-	-	20.8	-	-	5.76	12.75	9.76	-	12	-	-	-	-	13.6	-	8.45	-	19.2
45_5_560	CGTACGCCTCCGACATCTTCCCCGACAACCCGCAGCTCAG	25.5	-	-	28	-	-	32.64	28.9	24.4	-	22.5	-	-	-	-	27.2	-	18.2	-	36.48
45_5_561	GGACCTACGGAACCAGCAGTTCAACCCGGAGAAGTGCAAG	30.6	-	-	17.6	-	-	33.6	29.75	34.16	-	35.25	-	-	-	-	23.2	-	22.1	-	39.36
45_5_562	CGTGCCAGCAGCGCTTGGGCCACAAGCTGCCGCTCGCCGC	34.85	-	-	26.4	-	-	30.72	33.15	28.06	-	30	-	-	-	-	35.2	-	44.85	-	44.16
45_5_563	TCTCAAAATAATATTGTCATAAGTAAAAACATGCAAGGTA	25.5	-	-	17.6	-	-	26.88	23.8	19.52	-	19.5	-	-	-	-	31.2	-	19.5	-	24
45_5_564	TCGCCCACGTCGGGCCGCATGTAGAACGAGTGGATCTTCA	28.05	-	-	25.6	-	-	27.84	30.6	51.24	-	25.5	-	-	-	-	28.8	-	27.3	-	39.36
45_5_565	TGGACAGGTCGTCCGCCGCGAGGATATATCCACTACACTA	34	-	-	16	-	-	24	19.55	20.74	-	19.5	-	-	-	-	28	-	27.95	-	38.4
45_5_566	ATGAATTGTGGGATACTTACGCATTTTGTTAAAATAATTT	11.05	-	-	17.6	-	-	14.4	17	9.76	-	13.5	-	-	-	-	8.8	-	8.45	-	13.44
46_5_18	<lmxll>	lm	ll	ll	lm	ll	ll	lm	lm	lm	lm	lm	lm	ll	lm	ll	ll	ll	lm	ll	lm
46_5_567	AGTTACGGAGAGTGAAAAAATACGCGTCGCGACACTTCCG	24.65	-	-	26.4	-	-	24.96	23.8	23.18	24.6	23.25	36.3	-	14.7	-	-	-	23.4	-	24.96
46_5_568	GTCCAATGTATTTCCCAGAAACTAATACTGGGTCATCTCT	14.45	-	-	19.2	-	-	18.24	17	28.06	19.68	19.5	15.4	-	17.85	-	-	-	16.9	-	13.44
46_5_569	TCCAAAGAAATTGTAGCAAAGTGGGCACATGCGAAAGAGA	17	-	-	18.4	-	-	11.52	22.1	20.74	22.14	12.75	18.7	-	21	-	-	-	17.55	-	13.44
46_5_570	AACCGTTACGCTCAACTCGGATACTCTGTCACCGACAACA	30.6	-	-	34.4	-	-	31.68	29.75	25.62	22.96	29.25	28.6	-	34.65	-	-	-	27.3	-	38.4
46_5_571	AACTCAAGAACTGCTGAACCGATTTCGAAAATTGTTTCAG	24.65	-	-	28	-	-	18.24	30.6	34.16	32.8	38.25	30.8	-	22.05	-	-	-	26	-	28.8
46_5_572	GCTGAGCGCGAAGGCTCTAGACGGCTATAGCACGGCAGAG	34	-	-	30.4	-	-	34.56	34.85	30.5	30.34	36.75	19.8	-	29.4	-	-	-	27.95	-	27.84
46_5_573	AGGTTCAGTAGATAAGGATAATAAAGAAACGAAAATTCGG	14.45	-	-	11.2	-	-	8.64	8.5	15.86	15.58	10.5	11	-	14.7	-	-	-	7.15	-	7.68
46_5_574	GGGCAGGTGCGTCGCGGGGGGAGGGGGCAAGGTCAATGAA	22.1	-	-	28.8	-	-	36.48	30.6	34.16	33.62	23.25	15.4	-	19.95	-	-	-	27.95	-	38.4
46_5_575	TCAGCTTGCTCCTACTCTAGCTTACGGCCGCGGCCTAAGT	29.75	-	-	25.6	-	-	19.2	20.4	37.82	26.24	27.75	22	-	25.2	-	-	-	28.6	-	32.64
46_5_576	CTCGACGCGTAGAAGTCGCTGGCCTGCCCGTCGTGCCGCC	31.45	-	-	28	-	-	30.72	22.95	23.18	28.7	24	31.9	-	29.4	-	-	-	42.25	-	28.8
46_5_577	ATGACACCAAGTTTGCGCAGAGGCGGCTGATTAACGACTC	29.75	-	-	36	-	-	26.88	34.85	43.92	29.52	32.25	36.3	-	38.85	-	-	-	31.85	-	39.36
46_5_578	AGCGGCACATTTGGCAGCAACCCTCATTCCACCATGTTTA	25.5	-	-	25.6	-	-	14.4	28.05	25.62	31.16	33	42.9	-	33.6	-	-	-	28.6	-	45.12
46_5_579	AGATCCTGGCCACCATCAAGCAACGCTCCGAGACCGCCAC	12.75	-	-	12	-	-	5.76	7.65	15.86	5.74	9.75	11	-	6.3	-	-	-	14.3	-	20.16
46_5_580	CCGCGGGGCACCCCACGCTACCTTTGTCTGTGTCTGTACA	23.8	-	-	26.4	-	-	26.88	19.55	29.28	27.06	36.75	35.2	-	32.55	-	-	-	27.95	-	29.76
46_5_581	CACCGCTGCCGCCGCCGCCACGTCGAGCATCTCATTGTTT	38.25	-	-	28.8	-	-	26.88	28.05	36.6	32.8	24.75	22	-	31.5	-	-	-	36.4	-	27.84
46_5_582	CACTGCACCAGCGCCAGGAACGGGAACCGGTGGTTGGCGT	24.65	-	-	27.2	-	-	23.04	28.05	24.4	24.6	30.75	26.4	-	25.2	-	-	-	27.3	-	25.92
46_5_583	AGGTTCAGAAGCAGAAAGTAGGGAAGTGCAAAAATATAAT	14.45	-	-	9.6	-	-	16.32	20.4	9.76	18.86	18	12.1	-	10.5	-	-	-	11.7	-	16.32
46_5_584	ACGACCTCCGCCGCTGCAGCGCTGTGAGGAAGTACATCGG	38.25	-	-	31.2	-	-	31.68	28.9	30.5	36.08	33.75	41.8	-	27.3	-	-	-	30.55	-	38.4
47_5_9	<lmxll>	lm	ll	lm	lm	ll	ll	lm	lm	lm	ll	lm	ll	ll	ll	ll	lm	ll	lm	ll	lm
47_5_585	TTGACTGGTATACAATGCTTTTAGCATTAAGTTCTCCTGA	6.8	-	9	9.6	-	-	7.68	4.25	3.66	-	7.5	-	-	-	-	12.8	-	10.4	-	6.72
47_5_586	GCACGGCTGATCGCTGAACTTGTGTAAGGAGGAAATCGCT	27.2	-	24.3	20	-	-	23.04	15.3	23.18	-	28.5	-	-	-	-	31.2	-	27.3	-	43.2
47_5_587	ATGACCACGACCGAACATTAGCAATTAACCATCCTTCAGC	28.9	-	36.9	43.2	-	-	29.76	29.75	31.72	-	28.5	-	-	-	-	29.6	-	24.7	-	23.04
47_5_588	AGGTACAGAAAATAGAAAATACGGGTGTGCAAAATAAATA	13.6	-	8.1	16.8	-	-	12.48	15.3	15.86	-	19.5	-	-	-	-	16	-	12.35	-	16.32
47_5_589	CACCTGATTGTACGTCAACTCTTTGTACAATTAAGGTAAA	11.9	-	20.7	13.6	-	-	10.56	14.45	10.98	-	24.75	-	-	-	-	16	-	11.7	-	14.4
47_5_590	AGATTTAGGAGCAAAAAGTATTTCCAAAAAAATATATAAT	12.75	-	12.6	15.2	-	-	24	8.5	23.18	-	18.75	-	-	-	-	15.2	-	13.65	-	5.76
47_5_591	TCGGTCACAGAAGCCTCGACCTTAATAACGTGGAAGCAAT	26.35	-	25.2	21.6	-	-	20.16	22.1	30.5	-	22.5	-	-	-	-	26.4	-	16.9	-	8.64
47_5_592	AGGTTCAGAGAGATGTAAGTAAGGGTGTACAAAAAACACA	10.2	-	14.4	14.4	-	-	11.52	15.3	15.86	-	18	-	-	-	-	13.6	-	9.75	-	9.6
47_5_593	GCGACCAGCTGGTGCCGCGCGAAGAAGAATCCGCTTTAAG	11.05	-	16.2	12	-	-	23.04	11.9	25.62	-	17.25	-	-	-	-	25.6	-	24.7	-	19.2
48_5_23	<lmxll>	lm	lm	ll	ll	lm	ll	ll	ll	ll	lm	ll	lm	lm	lm	lm	ll	ll	ll	lm	ll
48_5_594	TATTCTAACGCAAAAAATTGTGTCTAGTTATAAAAATAAA	8.5	8	-	-	5.95	-	-	-	-	4.92	-	8.8	4.4	7.35	5.8	-	-	-	6.3	-
48_5_595	CACTGTTGTTTGTTAATGTAAATTTATCTGGCACTGAACA	27.2	28	-	-	14.45	-	-	-	-	35.26	-	25.3	19.8	25.2	31.32	-	-	-	46.8	-
48_5_596	CCGCCCGACCAGCTCAGCCAGGACATGAAGAACAAGCACA	29.75	13	-	-	25.5	-	-	-	-	35.26	-	18.7	37.4	28.35	31.32	-	-	-	30.6	-
48_5_597	GCGGAACACTTGACCCGTCGTCGGTAAACAGAGCGACTGT	36.55	36	-	-	34.85	-	-	-	-	30.34	-	52.8	39.6	31.5	51.04	-	-	-	47.7	-
48_5_598	CAATGCTCGCGCAGCTCCTCGTCCGCGTCGCGCGAGTGCG	32.3	13	-	-	34.85	-	-	-	-	25.42	-	23.1	26.4	22.05	26.68	-	-	-	32.4	-
48_5_599	CCAGAGCCCCATGTCACACAGGCACGTCGGGTATATGCCA	26.35	22	-	-	20.4	-	-	-	-	28.7	-	19.8	33	15.75	12.76	-	-	-	42.3	-
48_5_600	GGAAACATTTCATTTAACCTATGGTAGATATGGTTTCTAA	28.9	15	-	-	24.65	-	-	-	-	23.78	-	22	15.4	26.25	25.52	-	-	-	33.3	-
48_5_601	CTACACGCTGAAAGACCCATTTTCGATGCACGACACGGAC	28.05	18	-	-	27.2	-	-	-	-	26.24	-	26.4	17.6	23.1	37.12	-	-	-	36	-
48_5_602	TGAGCCGTGTTTGAAAGCGTAGATTGCAAAGTTTTTGAAC	20.4	16	-	-	25.5	-	-	-	-	20.5	-	24.2	33	28.35	29	-	-	-	19.8	-
48_5_603	CAACCAGGCAGTACTGGTGGGATTGGTTGGAGGTCTGGAC	30.6	30	-	-	31.45	-	-	-	-	25.42	-	29.7	26.4	26.25	31.32	-	-	-	20.7	-
48_5_604	AAGTTCCGAGAGTGCTAAGTAAGGGTGTGTCTGCAGCCAG	22.95	36	-	-	37.4	-	-	-	-	29.52	-	45.1	39.6	32.55	26.68	-	-	-	31.5	-
48_5_605	TTGTACACGCATACAGCAGTAAGAGAACAATATTAGGTGT	20.4	26	-	-	11.9	-	-	-	-	19.68	-	26.4	6.6	16.8	23.2	-	-	-	27.9	-
48_5_606	ACGCGTCCGAGCCGAGCAGCGACGCGGCGCACATGTTCGC	27.2	16	-	-	34.85	-	-	-	-	21.32	-	20.9	30.8	23.1	29	-	-	-	31.5	-
48_5_607	CCGTTGCGCTTGAATGCCGATCGCGGCAGGCACTGCAGCT	5.1	9	-	-	5.1	-	-	-	-	5.74	-	6.6	4.4	6.3	10.44	-	-	-	8.1	-
48_5_608	GAAACAGGGGGATGTTTATGTGATGGTAAAGTGAATAAAA	20.4	19	-	-	23.8	-	-	-	-	23.78	-	31.9	35.2	21	30.16	-	-	-	28.8	-
48_5_609	CCTACTTCCGCGACCTCAACCAGATTTTCGAGACAGATAT	20.4	15	-	-	11.05	-	-	-	-	13.94	-	16.5	11	12.6	24.36	-	-	-	20.7	-
48_5_610	AGCTAGATATCTCACATAACCCCCTTGTCAACGTATTTGC	25.5	26	-	-	24.65	-	-	-	-	31.16	-	33	26.4	24.15	42.92	-	-	-	24.3	-
48_5_611	CCTCTCTTCATTATCAAAAGTGCACCGGAGCAATGCAAAC	38.25	14	-	-	28.05	-	-	-	-	19.68	-	12.1	35.2	17.85	13.92	-	-	-	27.9	-
48_5_612	GCTCGGGGAGGCATGCAGTTGGAGTACTCAGAGTACTGGT	33.15	25	-	-	19.55	-	-	-	-	26.24	-	20.9	19.8	21	22.04	-	-	-	30.6	-
48_5_613	TCCTCGAGAACATCACAGAGAACATCGAGGAGATCGAGGA	12.75	10	-	-	12.75	-	-	-	-	13.12	-	13.2	11	17.85	11.6	-	-	-	14.4	-
48_5_614	GCAGTGCCGACGACGACAACCACTATGAAGGTATGTACAC	16.15	12	-	-	10.2	-	-	-	-	7.38	-	12.1	11	7.35	3.48	-	-	-	11.7	-
48_5_615	AAGCGCAACCTGCGCGGCGGCGTGCACAAGGGCGAGCCGC	27.2	32	-	-	34.85	-	-	-	-	28.7	-	31.9	48.4	19.95	29	-	-	-	42.3	-
48_5_616	AACGAAATGTGATGAACATGTATAGTACTAAGCTCCATGT	23.8	30	-	-	22.95	-	-	-	-	24.6	-	28.6	11	23.1	20.88	-	-	-	27.9	-
49_5_6	<lmxll>	lm	lm	ll	lm	ll	ll	lm	ll	lm	lm	lm	lm	lm	lm	ll	ll	ll	lm	ll	ll
49_5_617	GCATGATGCCGGCGTTGTTCACCAGCACGGTCACTGACCC	28.05	15	-	28.8	-	-	29.76	-	35.38	31.98	40.5	15.4	35.2	22.05	-	-	-	34.45	-	-
49_5_618	ATGGCCACGGCGCGGGCCGGCAGCAGCTGCGGGAACTGGA	23.8	32	-	27.2	-	-	36.48	-	21.96	26.24	28.5	26.4	17.6	37.8	-	-	-	27.95	-	-
49_5_619	CCCTTCCTGGAGACCACGGAGAAGGAGGTCCGGCTCATGA	23.8	8	-	21.6	-	-	29.76	-	26.84	28.7	21	11	24.2	14.7	-	-	-	19.5	-	-
49_5_620	ACTTCACCAAGACCGGGGTGGAGCCGCACGCACCCAACCA	25.5	36	-	27.2	-	-	37.44	-	34.16	34.44	32.25	41.8	22	29.4	-	-	-	35.75	-	-
49_5_621	TCCTCGCGCCAGCCCCCGAGGATGCCGGGGAACAGTGCAT	34.85	30	-	34.4	-	-	33.6	-	29.28	26.24	37.5	26.4	24.2	34.65	-	-	-	35.75	-	-
49_5_622	GCCACGAGCGCAGAGACTCTAAGCAGTTAAAGAGAGACAT	20.4	16	-	19.2	-	-	18.24	-	12.2	23.78	21	17.6	19.8	17.85	-	-	-	18.85	-	-
50_6_3	<lmxll>	ll	lm	lm	ll	lm	lm	lm	ll	lm	ll	lm	lm	ll	ll	lm	ll	ll	ll	lm	ll
50_6_623	TGACCACCTGATCCTCCACGGAGTAGACGGTGGCGCGGGT	-	17	17.1	-	11.9	21.93	16.32	-	8.54	-	15	15.4	-	-	23.2	-	-	-	18	-
50_6_624	GCGATCACGAAAACCAGAGCTAACGTATAGAATCGAATGC	-	15	20.7	-	33.15	29.07	29.76	-	29.28	-	23.25	22	-	-	19.72	-	-	-	28.8	-
50_6_625	CGGCGCGCAGGGCCCGCCGGACCCGGACTTTAGACCCAGA	-	20	9	-	24.65	17.34	29.76	-	21.96	-	9	25.3	-	-	25.52	-	-	-	20.7	-
51_6_30	<lmxll>	ll	lm	lm	ll	lm	lm	lm	ll	lm	ll	lm	lm	ll	ll	lm	ll	ll	lm	lm	ll
51_6_626	AGACTTCATGCATGATGTGAGTTATTCTCCAACTTTTGGA	-	24	19.8	-	12.75	16.83	13.44	-	15.86	-	16.5	20.9	-	-	16.24	-	-	15.6	20.7	-
51_6_627	ACAACCGGGAGAAACAGGCGGCGCTACAGGGGCCCGAGAT	-	21	23.4	-	28.9	22.44	26.88	-	31.72	-	16.5	23.1	-	-	27.84	-	-	22.75	45	-
51_6_628	TACCCTTTCCTGGAGCGCATGGGGTCGGTGTTGACCTGGC	-	34	27.9	-	34	31.11	33.6	-	28.06	-	28.5	30.8	-	-	39.44	-	-	33.8	36	-
51_6_629	TGAGATCCGAGTGAACGAGCAGCTAGTCCTCACCGTCATG	-	30	29.7	-	34	32.13	27.84	-	34.16	-	35.25	25.3	-	-	25.52	-	-	26	28.8	-
51_6_630	AGGGTTACCCTATACTGACGAAAAAGGAACGAACGAGAGC	-	23	29.7	-	34	17.85	23.04	-	24.4	-	19.5	22	-	-	24.36	-	-	28.6	14.4	-
51_6_631	TAAAGATCTTCTCTCGTTTCCGATAAATAACCGGCTTTTC	-	22	15.3	-	20.4	17.85	11.52	-	9.76	-	27	15.4	-	-	13.92	-	-	18.85	19.8	-
51_6_632	ACGACTGGATGGTGCAGTTTCAGAAAAAGTAAGTAAAAAA	-	17	16.2	-	26.35	23.46	23.04	-	24.4	-	20.25	19.8	-	-	15.08	-	-	17.55	12.6	-
51_6_633	AGGGCTACTCTAGCTTAAGAAATTCGAAGTTTTGGAGCGC	-	29	37.8	-	20.4	31.62	26.88	-	26.84	-	30	27.5	-	-	22.04	-	-	28.6	47.7	-
51_6_634	ACCCTATTAATCATATCTCGGAAATACATGATCGTCCCTT	-	28	30.6	-	24.65	28.56	35.52	-	31.72	-	31.5	26.4	-	-	32.48	-	-	26	27.9	-
51_6_635	CGGTACACCACAGTCCCGGGCGGGGTCAGCTCCGACACCG	-	21	21.6	-	20.4	20.91	32.64	-	31.72	-	24	17.6	-	-	13.92	-	-	20.15	26.1	-
51_6_636	GGTGGTGTTGGGGGACCCCGTGCACCTCAAGTTTGCAAGT	-	18	20.7	-	30.6	38.25	36.48	-	31.72	-	39.75	13.2	-	-	24.36	-	-	33.15	57.6	-
51_6_637	TGTTAGGCCCTGTCCGCACCGCAAAAATTTCACCGCGAGA	-	27	26.1	-	34	30.6	31.68	-	30.5	-	25.5	37.4	-	-	37.12	-	-	32.5	44.1	-
51_6_638	TCGTCGGTGAGTGGTAGCTCCTAGCGGGTCATGTGATCCT	-	20	33.3	-	16.15	24.48	26.88	-	30.5	-	13.5	23.1	-	-	17.4	-	-	22.75	25.2	-
51_6_639	GTTACTCTAGCTTGGTAAAAAAACGATCAAACGAGAGTTG	-	9	9	-	14.45	8.67	6.72	-	9.76	-	9	8.8	-	-	6.96	-	-	13	14.4	-
51_6_640	TTGACTGGTGGAGAATGCTCTTAGCATTAAGTCCACCTCA	-	12	8.1	-	13.6	10.2	7.68	-	8.54	-	8.25	14.3	-	-	5.8	-	-	6.5	6.3	-
51_6_641	ACCTGCGCGAGCAAATCCTGCGCGTGAAGGACAAGGACGA	-	29	33.3	-	21.25	20.91	25.92	-	23.18	-	18	24.2	-	-	20.88	-	-	19.5	20.7	-
51_6_642	TCGCTCATGTCCAACCTCCTCCCGAGCTCCATGACCAGGG	-	26	27	-	28.05	23.97	21.12	-	20.74	-	17.25	31.9	-	-	20.88	-	-	25.35	22.5	-
51_6_643	GACGATGCAATACCCGCAGTCACATGCCTTATTTGATCAA	-	8	10.8	-	17	14.28	11.52	-	18.3	-	15.75	7.7	-	-	9.28	-	-	14.3	10.8	-
51_6_644	CTGGAATAGGTACATATTATTCTATGATATATTTACACCT	-	23	15.3	-	20.4	20.4	23.04	-	19.52	-	15.75	17.6	-	-	17.4	-	-	18.2	18	-
51_6_645	GCTATCACGGTGCGCTATTAAGACGTGACAAAAGTTTTGC	-	31	27	-	27.2	35.19	35.52	-	32.94	-	35.25	33	-	-	45.24	-	-	33.8	33.3	-
51_6_646	TATTAACATGCGTAGTAGTTACTCTGTAAAATGTATAGAA	-	23	15.3	-	16.15	21.42	20.16	-	23.18	-	18.75	24.2	-	-	20.88	-	-	16.9	18	-
51_6_647	AAGCTGTAGTCCTCCTCCACCTGGTCCTGCTTGAGGTGCT	-	24	28.8	-	38.25	39.27	41.28	-	34.16	-	27.75	34.1	-	-	35.96	-	-	33.15	32.4	-
51_6_648	GCGTTGAAATCTTCGGTCGGAACGTCTGGAGCTGTAGGCA	-	23	27.9	-	26.35	25.5	34.56	-	24.4	-	28.5	17.6	-	-	26.68	-	-	31.85	27.9	-
51_6_649	GGGTCGGCTCCGCATTTGCAGACACCTCCGGATTAGCCAT	-	21	28.8	-	25.5	23.46	28.8	-	26.84	-	21	18.7	-	-	22.04	-	-	26.65	35.1	-
51_6_650	TATTCATGTAAAACATCTTCATTCTCTTCCTCTATTCTAT	-	29	22.5	-	24.65	27.54	26.88	-	21.96	-	24.75	25.3	-	-	20.88	-	-	18.2	17.1	-
51_6_651	GGGGAAGGTGGTCAGCGATGGGTAGGTGAGGTATGTTATA	-	26	24.3	-	18.7	24.99	28.8	-	20.74	-	26.25	23.1	-	-	19.72	-	-	29.25	23.4	-
51_6_652	CACAAGGATAGTGTTATCAGCTACAGTGTATCTGTCTAGT	-	3	16.2	-	11.9	8.16	7.68	-	14.64	-	11.25	9.9	-	-	10.44	-	-	9.1	8.1	-
51_6_653	AATTTACATTCATATTGAACTTTAACCATGGAAAATAAGA	-	13	17.1	-	14.45	9.69	9.6	-	9.76	-	12	9.9	-	-	11.6	-	-	11.05	8.1	-
51_6_654	TCCATCGTGAAGACATTCCGAGATGAAATACTTAAGGTGG	-	30	19.8	-	27.2	20.4	21.12	-	28.06	-	24	23.1	-	-	26.68	-	-	19.5	19.8	-
51_6_655	GGTTGTAAACAAAGTTTCAGCTAGAACCGATCCCACCCCA	-	10	23.4	-	34.85	26.01	37.44	-	28.06	-	27	7.7	-	-	26.68	-	-	31.2	36	-
52_6_7	<lmxll>	ll	lm	lm	ll	lm	lm	lm	ll	lm	ll	lm	lm	lm	ll	lm	ll	ll	lm	lm	ll
52_6_656	CTGCAGGGCCACATCCAGCTATGTAGGGATGCAATCGGAA	-	18	29.7	-	26.35	17.85	17.28	-	25.62	-	25.5	22	19.8	-	23.2	-	-	14.95	18	-
52_6_657	CTCTAGGCGAAGTTGCTTCTGTCTAGGCAATAGTCCACCC	-	15	26.1	-	26.35	26.01	23.04	-	25.62	-	25.5	20.9	15.4	-	20.88	-	-	14.95	24.3	-
52_6_658	CTTGGAGCACGTGCAGAGAGCTTGGAACAGGCATGGCGGG	-	22	30.6	-	26.35	23.46	23.04	-	30.5	-	27.75	9.9	17.6	-	29	-	-	30.55	20.7	-
52_6_659	TCCTTGCTGCAGTTCCCGCGGTGGATGACGAAGGAGTGTG	-	32	56.7	-	34	28.56	22.08	-	26.84	-	32.25	25.3	44	-	32.48	-	-	31.2	24.3	-
52_6_660	ACTTGACGAAAGACTTCAGACAAGTCATGGAACCATTCAC	-	12	16.2	-	22.95	20.91	10.56	-	17.08	-	22.5	26.4	13.2	-	15.08	-	-	22.1	17.1	-
52_6_661	GGACCTCGGCATCGTGAGCTGCCTCCACGCTCCGCTGCGC	-	27	22.5	-	22.95	34.68	34.56	-	25.62	-	30	27.5	30.8	-	23.2	-	-	24.7	25.2	-
52_6_662	ACGTTGCAATCAATATGCGACACTGGTTTACTGTGCGACT	-	20	20.7	-	25.5	24.99	19.2	-	19.52	-	18	26.4	26.4	-	23.2	-	-	15.6	22.5	-
53_6_8	<lmxll>	ll	lm	lm	lm	ll	lm	ll	ll	lm	lm	lm	lm	lm	ll	lm	lm	lm	lm	ll	ll
53_6_663	AGTTACAGGGAGGGCATGCTAAGTAAGAGTGTGTTTTTCT	-	29	24.3	19.2	-	18.87	-	-	19.52	20.5	26.25	29.7	8.8	-	29	18.4	17	20.15	-	-
53_6_664	TTGACTGGCAGAAAATTATTTTAGCATCCAAGTGCCCCTT	-	11	15.3	12	-	19.38	-	-	20.74	6.56	18	13.2	6.6	-	8.12	15.2	9.35	16.25	-	-										1904-01-01 06:03:00	1904-01-01 18:01:00
53_6_665	GCTACTACGAAAATCGAACAAACGAGATCTGTCATGCAAT	-	27	23.4	30.4	-	33.15	-	-	23.18	27.88	25.5	24.2	11	-	29	26.4	31.45	27.95	-	-										1904-01-01 06:03:00	1904-01-01 18:01:00
53_6_666	AGGTTCAGGACCTAGGGACCAAAAAATTCACAACTTTCAG	-	25	27	28.8	-	28.05	-	-	26.84	36.08	20.25	30.8	33	-	35.96	20.8	31.45	18.2	-	-										1904-01-01 06:03:00	1904-01-01 18:01:00
53_6_667	AAAGTATTCGTAGCCTTCTCTCGTGGGCCAAAACTAACGA	-	22	17.1	15.2	-	23.46	-	-	18.3	18.86	25.5	22	30.8	-	26.68	22.4	17.85	28.6	-	-										1904-01-01 18:01:00
53_6_668	TGAATAATGCATTTACGTGGGCAAACTTTATTGCATAGGG	-	13	17.1	12	-	13.26	-	-	9.76	23.78	15	11	17.6	-	23.2	14.4	17	18.85	-	-										1904-01-01 06:03:00	1904-01-01 18:01:00
53_6_669	TTCGTTCTTTAGTTCGGCTTTGGTAGTGAGCCCCCTGGGG	-	22	14.4	24.8	-	15.81	-	-	17.08	21.32	23.25	15.4	13.2	-	16.24	20.8	22.95	18.85	-	-										1904-01-01 06:03:00	1904-01-01 18:01:00
53_6_670	GGATGATTAGCTGGTGACCATAAAGTCGCTTCCTATCATT	-	26	29.7	28	-	28.05	-	-	13.42	30.34	24.75	23.1	15.4	-	26.68	41.6	22.95	18.85	-	-
54_6_11	<lmxll>	lm	ll	ll	ll	lm	ll	lm	lm	ll	ll	ll	ll	ll	lm	ll	ll	ll	ll	lm	lm
54_6_671	AATTTGGAAATTTCTTAGGTCTCTTGGCGTGGGTAAGCCT	6.8	-	-	-	12.75	-	12.48	3.4	-	-	-	-	-	11.55	-	-	-	-	14.4	10.56										1904-01-01 06:03:00	1904-01-01 18:01:00
54_6_672	GACGCGCGATCACACACGACAGCTCCGACGAAAGGTAGAG	23.8	-	-	-	28.05	-	21.12	27.2	-	-	-	-	-	23.1	-	-	-	-	30.6	24.96										1904-01-01 06:03:00	1904-01-01 18:01:00
54_6_673	AGGAAGCCAGAGTAATGGGTCTGCGATTAAACCGACGCAA	27.2	-	-	-	24.65	-	31.68	34	-	-	-	-	-	31.5	-	-	-	-	18.9	25.92										1904-01-01 06:03:00	1904-01-01 18:01:00
54_6_674	TTTATTTAATATGTTTTCTATGCATAGGTGAAGTAATACA	18.7	-	-	-	17	-	23.04	25.5	-	-	-	-	-	25.2	-	-	-	-	32.4	30.72										1904-01-01 06:03:00	1904-01-01 18:01:00
54_6_675	TGTGCGAGTTTCTCTTGTAAAAGGTCGAGAGTTGGCGAAA	19.55	-	-	-	32.3	-	34.56	26.35	-	-	-	-	-	16.8	-	-	-	-	21.6	42.24										1904-01-01 06:03:00	1904-01-01 18:01:00
54_6_676	AGTTACAGGGAGGGCATGCTAAGTAAGATTGTGTTTTTCT	30.6	-	-	-	17.85	-	20.16	21.25	-	-	-	-	-	24.15	-	-	-	-	19.8	17.28										1904-01-01 06:03:00	1904-01-01 18:01:00
54_6_677	TTGACTGGCAGAAAATGCTTTTAGCAGTAAGTCCACCTTG	13.6	-	-	-	15.3	-	15.36	11.05	-	-	-	-	-	17.85	-	-	-	-	23.4	18.24										1904-01-01 06:03:00	1904-01-01 18:01:00
54_6_678	TGAATAATGCATTTACGTGGGCAAACTTTATTGCATACAT	17	-	-	-	10.2	-	17.28	6.8	-	-	-	-	-	13.65	-	-	-	-	11.7	20.16										1904-01-01 06:03:00	1904-01-01 18:01:00
54_6_679	AGATACAGATAGTGAAAAGGCTCGACATATATCTTACAAC	16.15	-	-	-	26.35	-	20.16	28.9	-	-	-	-	-	27.3	-	-	-	-	17.1	22.08										1904-01-01 06:03:00	1904-01-01 18:01:00
54_6_680	TTAGTTCATAGTCTAGGTTATTCTATGGAACCCTAAAAGA	15.3	-	-	-	24.65	-	28.8	19.55	-	-	-	-	-	27.3	-	-	-	-	34.2	31.68										1904-01-01 06:03:00	1904-01-01 18:01:00
54_6_681	TTGACTGGCAGAAAATTATTTTAGCATCCGAGTGCCCCTT	12.75	-	-	-	11.9	-	9.6	16.15	-	-	-	-	-	5.25	-	-	-	-	9.9	11.52										1904-01-01 06:03:00	1904-01-01 18:01:00
55_6_9	<lmxll>	lm	ll	ll	lm	ll	ll	ll	lm	ll	lm	ll	ll	ll	lm	ll	lm	lm	ll	ll	lm
55_6_682	GTCAATCCTGGGCGCGTTCGCGTGGGGCTACCTGGGCGAC	26.35	-	-	24	-	-	-	22.95	-	22.96	-	-	-	15.75	-	31.2	20.4	-	-	29.76
55_6_683	TTGGCTGGTAGAAAATGCTTTGAGCATTAAGAGTCCACCT	11.05	-	-	10.4	-	-	-	11.9	-	12.3	-	-	-	17.85	-	12.8	16.15	-	-	6.72
55_6_684	GGGTAGGCGGTAAATTTGTGGGATTGTTGGATGACATAAG	28.05	-	-	24.8	-	-	-	25.5	-	23.78	-	-	-	14.7	-	30.4	24.65	-	-	33.6
55_6_685	ACCTGACGAAAGACTTCAGACAGGTCATGGAACCCTTCAC	19.55	-	-	20.8	-	-	-	13.6	-	26.24	-	-	-	24.15	-	22.4	26.35	-	-	20.16
55_6_686	AGGGTCAGGAGCAGAAAGTAGGGAAGTGCAAAAAAATATC	7.65	-	-	12	-	-	-	9.35	-	8.2	-	-	-	11.55	-	11.2	8.5	-	-	6.72
55_6_687	GGTAAGAGTCAAAACTGAAGTGCAAGGCTTATGGGCGCCC	33.15	-	-	21.6	-	-	-	12.75	-	18.04	-	-	-	16.8	-	23.2	22.95	-	-	31.68
55_6_688	TGTGCGAGTTTCTCTTGTAATAGCCCTTTCGAACCTGAGA	15.3	-	-	8.8	-	-	-	10.2	-	9.02	-	-	-	12.6	-	15.2	4.25	-	-	7.68
55_6_689	GCGTGTCTTCTTGCAGTAGCAGCTGGACACCGGACTCACG	7.65	-	-	6.4	-	-	-	7.65	-	7.38	-	-	-	5.25	-	7.2	8.5	-	-	10.56
55_6_690	AGGTTCAGGAGCAGAAAGTAGGGAAGTATTAAAGCTCTAA	11.05	-	-	14.4	-	-	-	16.15	-	12.3	-	-	-	15.75	-	11.2	8.5	-	-	22.08
56_6_30	<lmxll>	lm	ll	ll	lm	ll	ll	ll	lm	ll	lm	ll	ll	lm	lm	ll	lm	lm	ll	ll	lm
56_6_691	TCGTCGGTGAGTGCTCCTAGCAAGTCATGTGTTCCTGGTA	25.5	-	-	24	-	-	-	27.2	-	23.78	-	-	19.8	21	-	32.8	15.3	-	-	20.16
56_6_692	CGCCAGCACCCCCAGCACCCCTGTTTATCCCGACACCTCT	28.05	-	-	22.4	-	-	-	31.45	-	31.98	-	-	30.8	23.1	-	29.6	25.5	-	-	43.2
56_6_693	CGGTACACCACGGTCCCGGGCGGCGTCAGCTCCGACACCG	28.9	-	-	24.8	-	-	-	28.05	-	25.42	-	-	26.4	16.8	-	19.2	34.85	-	-	31.68
56_6_694	GCAGCGACCCCGAGGGAGGGCCGGTGAGTCGCATCTTCAT	28.9	-	-	36	-	-	-	33.15	-	39.36	-	-	33	26.25	-	40	31.45	-	-	46.08
56_6_695	TATAATATTCGCGTTCCCGTGGGGCTACTACGCGGACACG	23.8	-	-	30.4	-	-	-	32.3	-	36.08	-	-	37.4	24.15	-	25.6	28.05	-	-	34.56
56_6_696	TATGGAGGTAGAGGAGTCAGTGAGTTTGTGGGGTGCTAGC	35.7	-	-	36.8	-	-	-	39.95	-	35.26	-	-	33	31.5	-	31.2	28.05	-	-	43.2
56_6_697	TTGACTGGCGGAGAATGCTCTTAGCATTAAGTCCACCTAA	6.8	-	-	16	-	-	-	16.15	-	13.94	-	-	4.4	15.75	-	17.6	10.2	-	-	9.6
56_6_698	AAACACCCCGTAGATCATTTAACCTGTCATAAATAGTAGC	26.35	-	-	29.6	-	-	-	34	-	27.06	-	-	28.6	32.55	-	32.8	33.15	-	-	31.68
56_6_699	GGAATAGTGGCTCTGGTCAATTGATGTCTATATGTTTCAT	24.65	-	-	22.4	-	-	-	22.95	-	16.4	-	-	17.6	13.65	-	30.4	15.3	-	-	16.32
56_6_700	CGTTAATTTAAAGCTTGCTTTTGTTCGATTGAACAACGGA	27.2	-	-	27.2	-	-	-	23.8	-	25.42	-	-	26.4	25.2	-	29.6	21.25	-	-	22.08
56_6_701	CCAGATAGTTCTGACCCTTCGCTTGACTCTCACAGATCCT	20.4	-	-	16	-	-	-	23.8	-	21.32	-	-	37.4	25.2	-	20	18.7	-	-	38.4
56_6_702	TGCATCAATGTTTAAGATGATATTATTAATTACTAGCTGT	21.25	-	-	17.6	-	-	-	23.8	-	23.78	-	-	19.8	18.9	-	24	24.65	-	-	10.56
56_6_703	CGAGGAAGGCGGGGAAGCTCTGCACCACACTGGACAGGAA	23.8	-	-	23.2	-	-	-	20.4	-	27.88	-	-	28.6	23.1	-	29.6	17	-	-	36.48
56_6_704	GGTGGTGTTGGGGGACCCCGTGCATCTGAAGTTTGCAAGT	22.95	-	-	32	-	-	-	43.35	-	34.44	-	-	39.6	26.25	-	33.6	28.9	-	-	50.88
56_6_705	AGGGTTAGTCTAGCTTACGAAATTCGAAGTTGCGGAGGGC	21.25	-	-	35.2	-	-	-	31.45	-	31.16	-	-	24.2	19.95	-	24	20.4	-	-	45.12
56_6_706	AGGTATATTCGTTCGTCGATTTAGAGAGTGACCCCAGAAC	27.2	-	-	25.6	-	-	-	30.6	-	36.08	-	-	24.2	33.6	-	25.6	29.75	-	-	15.36
56_6_707	CTCTTTTTTAGTATTGCCGAACCCGACTGAATCCTCATAG	23.8	-	-	20.8	-	-	-	24.65	-	28.7	-	-	35.2	24.15	-	20.8	28.05	-	-	15.36
56_6_708	GCAACTACACCTTCCTACAGTTCCACCTGCACTGGCTCTC	25.5	-	-	26.4	-	-	-	33.15	-	29.52	-	-	19.8	22.05	-	29.6	25.5	-	-	46.08
56_6_709	CTCCATTACCGCGCTGACGGGGTGCGAACTGAGTAGTCTG	37.4	-	-	24	-	-	-	29.75	-	32.8	-	-	26.4	34.65	-	32.8	28.05	-	-	36.48
56_6_710	GTTACTCTATACTGACGTAAAACGAACGAACGAGAGCTGT	25.5	-	-	31.2	-	-	-	27.2	-	27.06	-	-	33	28.35	-	28.8	28.05	-	-	37.44
56_6_711	AAGCCCTGAGAGCCGCACCACTTGAGGCTGTTCAGCCAGT	22.1	-	-	21.6	-	-	-	34.85	-	23.78	-	-	30.8	25.2	-	29.6	33.15	-	-	25.92
56_6_712	GGGTCGGCTCCGCGTTCGCCGACACCTCCGGACTAGCCAT	22.95	-	-	14.4	-	-	-	18.7	-	29.52	-	-	30.8	13.65	-	22.4	17.85	-	-	34.56
56_6_713	TTCACTTTCATTTCCCCGCTCGCGGTGCCCCCGGCTCCCG	31.45	-	-	36	-	-	-	29.75	-	22.14	-	-	24.2	40.95	-	29.6	21.25	-	-	32.64
56_6_714	AAGCCTAAATTGGCATCGCAATAGTAATATTCTAAGTAAC	21.25	-	-	29.6	-	-	-	27.2	-	26.24	-	-	30.8	37.8	-	28	22.1	-	-	30.72
56_6_715	TACTGGGCTGCATGGACTGAGCTTACAGGATAGATCCTTA	27.2	-	-	36.8	-	-	-	22.95	-	27.88	-	-	30.8	24.15	-	28.8	32.3	-	-	35.52
56_6_716	TGGGAAAGGTGACATTTTATATATTTATTTATTTATTAAC	12.75	-	-	13.6	-	-	-	16.15	-	12.3	-	-	4.4	11.55	-	14.4	16.15	-	-	14.4
56_6_717	GTTCTAGAAAACCGGCCAAGTGCGAGTCGGGCTCGCGCAC	20.4	-	-	19.2	-	-	-	16.15	-	24.6	-	-	13.2	24.15	-	27.2	33.15	-	-	19.2
56_6_718	AGACATGCAAAGTCGTGTACAACCATTATTGATGGAACAA	11.05	-	-	6.4	-	-	-	5.95	-	7.38	-	-	11	8.4	-	7.2	7.65	-	-	16.32
56_6_719	GGACCTCCAGACAGCGTCGGCGCTGGTCCTCCAGGCACCG	35.7	-	-	30.4	-	-	-	45.05	-	34.44	-	-	30.8	23.1	-	43.2	38.25	-	-	39.36
56_6_720	ACAGACGACCTTGTACAGATAGCTGGATATGGTTGGATGA	16.15	-	-	8.8	-	-	-	17	-	20.5	-	-	17.6	28.35	-	14.4	11.9	-	-	21.12
57_6_3	<lmxll>	lm	ll	ll	lm	ll	ll	ll	lm	ll	lm	lm	ll	lm	lm	ll	lm	lm	ll	ll	lm
57_6_721	CCCATGCCAAATGGCTCTCGAACAATCTCTCAATAAAAGC	27.2	-	-	20.8	-	-	-	28.05	-	22.96	3.75	-	19.8	13.65	-	29.6	22.95	-	-	32.64
57_6_722	GAGAGGTAGGATGTTAGGAGTGTTAGGACGTTCAAGGGGG	25.5	-	-	27.2	-	-	-	26.35	-	42.64	3	-	35.2	27.3	-	32	28.9	-	-	39.36
57_6_723	TCGTCGGTGAGTGGTAGCTCCTAGCGGGTCATTTATTCCT	28.05	-	-	30.4	-	-	-	32.3	-	36.08	3	-	24.2	32.55	-	25.6	25.5	-	-	21.12
58_7_17	<lmxll>	ll	ll	lm	lm	ll	ll	lm	ll	ll	lm	ll	lm	ll	lm	lm	ll	ll	ll	ll	ll
58_7_724	CTCCGCTCACCGGAAATAGACGTAAGTGAGATGGAACGAA	-	-	27	29.6	-	-	22.08	-	-	28.7	-	28.6	-	34.65	34.8	-	-	-	-	-
58_7_725	AGGAGACTAAGGTACGTAGTGTCTATGAGATCCTGGTTCT	-	-	21.6	20.8	-	-	20.16	-	-	20.5	-	33	-	29.4	22.04	-	-	-	-	-
58_7_726	CGTGGTGCGGCGCGACGCACAGGCGCGCGCTGCTCGCTGC	-	-	14.4	12.8	-	-	18.24	-	-	8.2	-	13.2	-	13.65	12.76	-	-	-	-	-
58_7_727	GTGTCCCACGGCTAAGCCGGTATAGAGGTGAAAAGCCGAC	-	-	22.5	16.8	-	-	13.44	-	-	27.06	-	22	-	16.8	16.24	-	-	-	-	-
58_7_728	CTATTCGGGACACGGTAACAATAGCTAGAAGGTTGTGATT	-	-	18.9	25.6	-	-	18.24	-	-	26.24	-	23.1	-	17.85	17.4	-	-	-	-	-
58_7_729	CGCACTACAACAAACTGGACGAAGAGACTAACACGCTGAT	-	-	18.9	20.8	-	-	23.04	-	-	26.24	-	19.8	-	26.25	11.6	-	-	-	-	-
58_7_730	TGGGCCAGGCCAAGCTGGTCCGCCAGTCGGCCAAGGACCA	-	-	34.2	20	-	-	38.4	-	-	31.98	-	30.8	-	30.45	35.96	-	-	-	-	-
58_7_731	AAGCTCTAACGAACGCCATTCACTCACTCACACACACGCA	-	-	27	19.2	-	-	18.24	-	-	20.5	-	18.7	-	21	26.68	-	-	-	-	-
58_7_732	TTTAGCGAGATTTAGGTAGTTAACTTGTATTGTATTTTTA	-	-	14.4	12.8	-	-	13.44	-	-	15.58	-	24.2	-	12.6	13.92	-	-	-	-	-
58_7_733	GAGGTATGGGGAGTGGTGAGTTATGGCGGGTGGGGCAGCG	-	-	21.6	15.2	-	-	16.32	-	-	23.78	-	23.1	-	17.85	17.4	-	-	-	-	-
58_7_734	AGACTGCCCATCTCGAAGACCTTGACGCAATTTTCTTTTT	-	-	27	20.8	-	-	27.84	-	-	33.62	-	31.9	-	33.6	27.84	-	-	-	-	-
58_7_735	TGTGTACATACAATGTACACATCTCAGTAAAATACTATTT	-	-	17.1	16	-	-	14.4	-	-	18.04	-	18.7	-	23.1	15.08	-	-	-	-	-
58_7_736	AGAGAGAGTGCAATTCCATAGAAAAATACTTCCTTCCGAC	-	-	14.4	17.6	-	-	20.16	-	-	15.58	-	20.9	-	15.75	23.2	-	-	-	-	-
58_7_737	GACCACCGCTTCCAGCAGTGGAGCGTGGACCAGGAGTCCT	-	-	35.1	30.4	-	-	33.6	-	-	35.26	-	30.8	-	27.3	35.96	-	-	-	-	-
58_7_738	ATCTTTGAATTGCACGCAATCCTGTATATATTTTCAATGT	-	-	10.8	13.6	-	-	10.56	-	-	14.76	-	9.9	-	14.7	12.76	-	-	-	-	-
58_7_739	TGAGCTAACAACTTCTTCTCGCGACTAAATTTCTCCGGAC	-	-	40.5	24.8	-	-	27.84	-	-	27.88	-	29.7	-	27.3	23.2	-	-	-	-	-
58_7_740	GGTTCCTTCGCGTTGTTACGACATAATTTAAACAGTAGGT	-	-	34.2	24.8	-	-	25.92	-	-	32.8	-	20.9	-	24.15	26.68	-	-	-	-	-
59_7_5	<lmxll>	ll	ll	lm	lm	ll	ll	lm	ll	ll	lm	ll	lm	ll	lm	lm	ll	ll	lm	ll	ll
59_7_741	TAGGAAGTTTAATCCCGTTTATTTCCAATCTCACAGCTAG	-	-	22.5	27.2	-	-	22.08	-	-	19.68	-	25.3	-	22.05	29	-	-	29.25	-	-
59_7_742	AGAAGATAGTTCAAGTTGCTCTGTGATATACTTTTAGAAC	-	-	12.6	10.4	-	-	13.44	-	-	12.3	-	28.6	-	12.6	11.6	-	-	27.3	-	-
59_7_743	TTGACTGGGAGAGCATGCTCTTAGCATTAAGTCCACCTGC	-	-	24.3	23.2	-	-	19.2	-	-	29.52	-	23.1	-	19.95	24.36	-	-	14.95	-	-
59_7_744	CTGCTCATTATCATCATCATCATCAGCGACCGGAGGGGCG	-	-	31.5	36	-	-	34.56	-	-	31.98	-	29.7	-	43.05	44.08	-	-	33.15	-	-
59_7_745	GTGAACCTGGCTTCTGTAAACTAGTCAACTTGGGAACTTT	-	-	16.2	19.2	-	-	13.44	-	-	16.4	-	16.5	-	19.95	19.72	-	-	13	-	-
60_7_14	<lmxll>	ll	ll	lm	lm	ll	ll	lm	ll	lm	lm	ll	lm	ll	lm	lm	ll	ll	lm	ll	ll
60_7_746	CTCAGCAGAAACAGCACCGCTTCTTCACGAGTCACGCCCT	-	-	29.7	36	-	-	31.68	-	37.82	26.24	-	31.9	-	25.2	34.8	-	-	25.35	-	-
60_7_747	GTGAAATGTTTAATATCTGTGCAGCGATCACAGGATTCGA	-	-	28.8	20	-	-	20.16	-	25.62	18.86	-	18.7	-	15.75	19.72	-	-	20.8	-	-
60_7_748	TAGAATGAGATGGTAATAATGCCAGGCGTGGGCCTCCCGT	-	-	28.8	23.2	-	-	30.72	-	25.62	27.88	-	29.7	-	32.55	17.4	-	-	18.2	-	-
60_7_749	ACCCCAATTCTCAACCACTAGTCTTTAATGTCTAGTGTCA	-	-	18.9	28.8	-	-	11.52	-	13.42	27.88	-	19.8	-	24.15	25.52	-	-	7.15	-	-
60_7_750	TGGCGAAGTGGGAGATCATTCCCAGGGAGGGCACCGAGCA	-	-	23.4	28	-	-	19.2	-	19.52	18.04	-	26.4	-	31.5	25.52	-	-	26	-	-
60_7_751	TTAACTGGTAGAAAATGCTTTTAGCATTAAGTCCAGTGGA	-	-	9	12.8	-	-	13.44	-	8.54	11.48	-	20.9	-	10.5	13.92	-	-	14.95	-	-
60_7_752	AGCGCATCGACCTGATCGTGCAGCACTCACCAGAGGAATA	-	-	31.5	24.8	-	-	25.92	-	35.38	30.34	-	37.4	-	27.3	23.2	-	-	23.4	-	-
60_7_753	CAGCTTTTGACGCATGCTCGACAAAGGCATGGCATAGGAG	-	-	10.8	12.8	-	-	7.68	-	13.42	6.56	-	12.1	-	13.65	10.44	-	-	13	-	-
60_7_754	GCGCCGCCGCCGCGCCGCTGCTGAGGCTGCTAGCGGCGGG	-	-	13.5	20	-	-	15.36	-	17.08	18.04	-	20.9	-	12.6	12.76	-	-	12.35	-	-
60_7_755	CCGCGCTCGTGGCCGCGCAGGACATCGGAGACGAGAAGCT	-	-	36	36.8	-	-	40.32	-	32.94	27.06	-	23.1	-	27.3	34.8	-	-	36.4	-	-
60_7_756	CTGCACGCGCAGTAGAGGCGTAACCGGAGTAGGGCCGTAG	-	-	21.6	21.6	-	-	24	-	35.38	30.34	-	25.3	-	24.15	23.2	-	-	20.8	-	-
60_7_757	ACAGCAGATTGTTGGTGGCATAATGACAATCGACAGTTAG	-	-	23.4	23.2	-	-	19.2	-	25.62	35.26	-	30.8	-	24.15	22.04	-	-	28.6	-	-
60_7_758	TTTCAGTTGTAAGGTGGACAATGCAACGAGAAGATTTCGA	-	-	17.1	9.6	-	-	3.84	-	17.08	12.3	-	24.2	-	14.7	15.08	-	-	11.05	-	-
60_7_759	CTTTTAAGGGATTCCGAACTGTGTGTTTATGGTGGTAAGG	-	-	34.2	22.4	-	-	32.64	-	29.28	30.34	-	22	-	29.4	33.64	-	-	27.3	-	-
61_7_22	<lmxll>	ll	lm	ll	ll	ll	lm	lm	ll	ll	lm	ll	ll	ll	ll	ll	ll	lm	ll	lm	lm
61_7_760	GGGCACGGGACAGGTAAAGATAATAATAATAATAAATAAA	-	9	-	-	-	18.36	19.2	-	-	17.22	-	-	-	-	-	-	26.35	-	20.7	24
61_7_761	TGCCCACCCACCAGCCCACCAAGGTAATAGACCAGCCCAC	-	23	-	-	-	28.05	20.16	-	-	27.88	-	-	-	-	-	-	24.65	-	32.4	26.88
61_7_762	GAGTGAAAAGGTAGATGTTTAGTTTATGGGTCTACTATAC	-	19	-	-	-	15.3	12.48	-	-	23.78	-	-	-	-	-	-	17	-	15.3	36.48
61_7_763	TCTTCAAGACACCCTGCCCACTAAACATCCAACCCCCTGC	-	15	-	-	-	17.85	20.16	-	-	22.96	-	-	-	-	-	-	17	-	14.4	20.16
61_7_764	CCTCTCTGGATGACATGTTGGTGATGATGCGGGATGATGA	-	15	-	-	-	22.95	24	-	-	21.32	-	-	-	-	-	-	17.85	-	28.8	32.64
61_7_765	CCAGCAGGGACAAGAACGGTGAGTTGTTGTGTCAGCTACT	-	28	-	-	-	38.25	29.76	-	-	23.78	-	-	-	-	-	-	31.45	-	20.7	27.84
61_7_766	CCGCGCTGCATCGGCTGCAGAACGAGAATAGGGACAAGTT	-	33	-	-	-	24.48	19.2	-	-	28.7	-	-	-	-	-	-	31.45	-	38.7	40.32
61_7_767	CTGGTGTCACTCGGAGGGGCGGCCTCCATGACCTTCTTGC	-	25	-	-	-	30.09	16.32	-	-	31.16	-	-	-	-	-	-	26.35	-	37.8	34.56
61_7_768	AGCGACCCAGAAACTGCACAATACGAGCAAGTAGCACGAG	-	29	-	-	-	26.52	30.72	-	-	31.16	-	-	-	-	-	-	31.45	-	23.4	30.72
61_7_769	CGGCGTGCTTTACTTTGTTTAAGTGGGTACCTACTTAGCG	-	26	-	-	-	23.97	19.2	-	-	22.14	-	-	-	-	-	-	22.95	-	27.9	36.48
61_7_770	GAATTTGGGAAGCTGCCGTGCGCAGCAAAAGCTTCATCTG	-	34	-	-	-	34.68	41.28	-	-	35.26	-	-	-	-	-	-	28.05	-	40.5	22.08
61_7_771	TACTGGTATATACCTACTAGCGGCGACCGCAGGTTCAACA	-	17	-	-	-	23.46	24	-	-	22.96	-	-	-	-	-	-	20.4	-	23.4	24.96
61_7_772	TCACACTGCCTGGTAAGTAGGAAATCATCATCATCAGGTT	-	28	-	-	-	23.97	28.8	-	-	26.24	-	-	-	-	-	-	14.45	-	24.3	21.12
61_7_773	GTACCCTTCTGATCCTCACTCTTTATGATGGGTTCGCGTA	-	22	-	-	-	28.56	26.88	-	-	27.88	-	-	-	-	-	-	21.25	-	27.9	28.8
61_7_774	TCCGCCAGACGACAGCGGTCCGGGTCCTGAGGAATAACAT	-	5	-	-	-	8.16	14.4	-	-	9.02	-	-	-	-	-	-	7.65	-	12.6	13.44
61_7_775	CACGAGGCAGATGCACCACCTTATAAGCTTAAAGCTTTTA	-	13	-	-	-	18.87	22.08	-	-	21.32	-	-	-	-	-	-	9.35	-	16.2	11.52
61_7_776	TATCTGTGTCTGGAGGGACGGGCCTCCTCGTGGCTCCTCG	-	38	-	-	-	37.74	33.6	-	-	35.26	-	-	-	-	-	-	36.55	-	45	60.48
61_7_777	GGATTACTACTGACTGAGTTTCACCTTGTTTCTTTGTACA	-	24	-	-	-	26.52	29.76	-	-	33.62	-	-	-	-	-	-	28.9	-	35.1	38.4
61_7_778	AGGTTATATCAGACCGATTAAATACGTTAATAGTTAGGAT	-	14	-	-	-	13.26	9.6	-	-	16.4	-	-	-	-	-	-	6.8	-	9.9	19.2
61_7_779	CGTAGCATGGGGCGCAATACCGCCAAGACATGGCAAAGTT	-	18	-	-	-	31.62	39.36	-	-	27.88	-	-	-	-	-	-	30.6	-	37.8	43.2
61_7_780	CCACCCTCAAATTACAAGAAACGGGACAAATATCCTACTT	-	29	-	-	-	23.97	20.16	-	-	27.06	-	-	-	-	-	-	25.5	-	29.7	18.24
61_7_781	TACCCACAGTGCGCTGAACCGACATCCAGCCACGAAGATG	-	27	-	-	-	28.05	18.24	-	-	21.32	-	-	-	-	-	-	30.6	-	31.5	36.48
62_7_15	<lmxll>	lm	ll	lm	lm	lm	ll	ll	lm	lm	ll	lm	lm	lm	lm	lm	lm	ll	lm	ll	ll
62_7_782	CGCGGCGCGATGCACGCCGGGGTCAGCGGCGCGGGCGACG	28.9	-	27	26.4	30.6	-	-	17.85	24.4	-	24	19.8	28.6	23.1	10.44	24	-	26	-	-
62_7_783	TGCCCACGCACCACCCCACCAAGGTAACCCATCAGGTCAA	11.9	-	34.2	24	28.05	-	-	20.4	28.06	-	30.75	37.4	28.6	26.25	35.96	32.8	-	24.7	-	-
62_7_784	CGGCGTGCTTTACTTTGTTTAAGTGGGTACTTAGCGCGAA	14.45	-	27.9	23.2	29.75	-	-	22.1	31.72	-	24.75	24.2	24.2	24.15	18.56	19.2	-	29.25	-	-
62_7_785	TACCTGTGTCTGGAGGGACGGGCCTCCTCGTGACTCCTCG	39.95	-	39.6	32.8	37.4	-	-	32.3	34.16	-	27.75	27.5	59.4	24.15	32.48	36	-	33.15	-	-
62_7_786	CCGCGCTGCACCGGCTGCAGAACGAGAATAGGGACAAGTT	24.65	-	22.5	32	25.5	-	-	25.5	29.28	-	33.75	27.5	22	24.15	35.96	27.2	-	31.2	-	-
62_7_787	GCTAGCACGAGGGCAAGACCAGCACATCAAGACGTGATAA	27.2	-	18	20	19.55	-	-	17	28.06	-	23.25	24.2	13.2	30.45	22.04	22.4	-	19.5	-	-
62_7_788	CCTCGCTGGACGACATGCTGGTGATGATGAGGGATGATGA	27.2	-	25.2	23.2	25.5	-	-	23.8	12.2	-	40.5	30.8	30.8	24.15	30.16	19.2	-	26	-	-
62_7_789	ATTCTTTCACATGACTGAATGAGGATCTAAGTACATGTAA	20.4	-	21.6	24	25.5	-	-	24.65	36.6	-	21.75	34.1	30.8	23.1	29	20	-	24.05	-	-
62_7_790	TGAACTCGGCCTCTAAATGAATTTCCTCGCGACGCCCCCT	19.55	-	18	27.2	28.05	-	-	22.1	28.06	-	25.5	23.1	26.4	30.45	26.68	33.6	-	22.1	-	-
62_7_791	CTGTCTTCACGCTGGCTGAGGAGCATCTGGGGATACACCG	17	-	21.6	17.6	21.25	-	-	17.85	18.3	-	23.25	24.2	17.6	15.75	11.6	28	-	24.7	-	-
62_7_792	CGGTCGGGGACGGCGTCCCGCGCCAGCGCCTCGAAGTCCA	6.8	-	16.2	16.8	10.2	-	-	11.05	6.1	-	12.75	11	13.2	14.7	11.6	11.2	-	17.55	-	-
62_7_793	TTCGCGTTCTCTTCTTCTAGCTCTCTGTGGAACGGTACAA	30.6	-	20.7	20.8	26.35	-	-	19.55	24.4	-	28.5	31.9	22	33.6	27.84	24	-	20.15	-	-
62_7_794	GAAACCCTCGCCTTACATTTCACCTCAAATACTATCTGGG	25.5	-	22.5	17.6	19.55	-	-	18.7	23.18	-	18.75	23.1	26.4	17.85	18.56	19.2	-	26.65	-	-
62_7_795	AGTACCAGCCGCCATATGCCGACATTATTATTAAATTCCA	16.15	-	18.9	19.2	18.7	-	-	13.6	21.96	-	22.5	19.8	13.2	19.95	19.72	11.2	-	19.5	-	-
62_7_796	CCAGCAGGGACAAGAACGGTGAGTAGTTGTGTCAGCTACT	28.05	-	26.1	26.4	24.65	-	-	28.05	26.84	-	21.75	37.4	22	17.85	19.72	21.6	-	39.65	-	-
63_7_9	<lmxll>	lm	lm	ll	ll	lm	lm	ll	lm	ll	ll	lm	ll	lm	ll	ll	lm	lm	ll	lm	lm
63_7_797	CTTTTAAAGGATTCTGAACTGTGTTTTTATGGTGGTAAGG	12.75	16	-	-	19.55	19.89	-	23.8	-	-	19.5	-	33	-	-	15.2	22.95	-	12.6	19.2
63_7_798	TCTCGCCAAGGAGTCGTGGTTCACGAACAAGGAGATGCGC	11.05	13	-	-	17	10.2	-	5.95	-	-	12	-	8.8	-	-	10.4	13.6	-	15.3	11.52
63_7_799	TCTATCTTTGTATTATCATTTACATATATTACTAACTGTT	21.25	12	-	-	16.15	12.75	-	11.9	-	-	18.75	-	8.8	-	-	9.6	11.05	-	5.4	8.64
63_7_800	TTAACTGGTAGAAAATGCTTTTAGCATCAAGTCCACCGGA	22.1	18	-	-	29.75	21.93	-	28.9	-	-	17.25	-	8.8	-	-	18.4	31.45	-	22.5	34.56
63_7_801	ACAGATGGTAGGTTATTAAATGTACACGTGTAAGTTTAAG	27.2	20	-	-	14.45	23.97	-	14.45	-	-	19.5	-	19.8	-	-	18.4	14.45	-	31.5	23.04
63_7_802	CCGCGCTCGTGGCCGCTCAGGACATCGGCGACGAGAAGCT	33.15	36	-	-	37.4	35.19	-	30.6	-	-	33	-	28.6	-	-	37.6	40.8	-	42.3	50.88
63_7_803	TTGCAACCAAAGTATGTAATATATTGTATAATATAGCATA	20.4	18	-	-	22.95	23.46	-	13.6	-	-	21.75	-	17.6	-	-	19.2	11.05	-	26.1	25.92
63_7_804	GCCATATGGGGTAAATTGGTATAATATAATATGTGAGGAC	17	25	-	-	27.2	20.4	-	17	-	-	20.25	-	22	-	-	21.6	20.4	-	19.8	32.64
63_7_805	AGCCCAATTCTCGACCACTAGTCTTTAATGTCTAGTGTCA	22.1	25	-	-	25.5	21.93	-	22.95	-	-	32.25	-	35.2	-	-	24.8	20.4	-	16.2	27.84
64_7_20	<lmxll>	lm	lm	ll	ll	lm	lm	ll	lm	lm	ll	lm	ll	lm	ll	ll	lm	lm	lm	lm	lm
64_7_806	CATCAACGCCCGAGTCCTGGACCCGTTCACCATCAAGCCG	24.65	20	-	-	15.3	10.71	-	12.75	9.76	-	9.75	-	15.4	-	-	16	9.35	18.2	26.1	17.28
64_7_807	TTGGTGGAGTAGAGGACTCGGTTGCTCTTGGTGCCCGGCT	27.2	30	-	-	30.6	37.23	-	29.75	37.82	-	33	-	22	-	-	33.6	28.05	30.55	34.2	31.68
64_7_808	CTACGTTCTTGAATTTTATAAGGATTGTCCTCGGGTTATC	27.2	27	-	-	26.35	26.01	-	31.45	25.62	-	33.75	-	28.6	-	-	29.6	22.95	29.25	28.8	32.64
64_7_809	CGCATTATAACAAACTGGACGAAGAGACTAACACGCTGAT	9.35	23	-	-	22.95	17.34	-	14.45	12.2	-	21.75	-	4.4	-	-	12	16.15	14.95	16.2	23.04
64_7_810	GAGGGGTGTACCACCGCACACACCAAATGCCACAAAATCC	34.85	25	-	-	29.75	27.03	-	28.9	37.82	-	32.25	-	30.8	-	-	28.8	32.3	31.2	44.1	48
64_7_811	AGTCGATTGAGCAATCGTTATAACATAGCTCTAATATCCT	25.5	26	-	-	18.7	19.89	-	15.3	18.3	-	24.75	-	15.4	-	-	19.2	17	13.65	21.6	12.48
64_7_812	AAGCCCAGGTGCAGTTGGTCAGGGTCTCCGCATGGACATG	28.9	36	-	-	36.55	34.68	-	30.6	25.62	-	36.75	-	37.4	-	-	30.4	19.55	31.85	44.1	48
64_7_813	AATGTATGATTGCGAGTGGGCACGACTTATCTAAATAACA	22.95	21	-	-	21.25	25.5	-	28.9	23.18	-	22.5	-	19.8	-	-	26.4	18.7	20.8	23.4	18.24
64_7_814	CTATTCGGGACACGGTAGCGATAGATAGCAGGATAGCTAG	16.15	17	-	-	22.95	28.05	-	17.85	21.96	-	18.75	-	22	-	-	24.8	23.8	14.95	11.7	13.44
64_7_815	AACCAGATCTGGTTTGGGAAGACGGGTTTGAAGGGCAGTG	26.35	28	-	-	28.9	30.09	-	30.6	20.74	-	33	-	39.6	-	-	22.4	26.35	26.65	33.3	40.32
64_7_816	TACCTACAAGTACCTACAGTACAACGGGGCTGTATGCGGC	31.45	27	-	-	37.4	31.11	-	22.1	30.5	-	36.75	-	48.4	-	-	35.2	32.3	36.4	29.7	23.04
64_7_817	TGAGCTAACAACTTCTTCTCACGACTGAATTTCTCCGGAC	26.35	29	-	-	24.65	20.4	-	19.55	36.6	-	23.25	-	13.2	-	-	28.8	29.75	23.4	25.2	33.6
64_7_818	AGGAGACTAAGGTACCGACTGGTGATGAGGTCCTGGTACT	17.85	13	-	-	17.85	21.42	-	7.65	21.96	-	15.75	-	19.8	-	-	19.2	15.3	22.1	19.8	14.4
64_7_819	CTGAAGAAATGGTGGGATTATCGCATAAACTGGATGAATT	22.1	17	-	-	22.95	21.42	-	17	26.84	-	16.5	-	6.6	-	-	22.4	28.9	16.25	18	14.4
64_7_820	GAAATACAATAATATAAATATGCTTATTCGAAGTATATAG	7.65	6	-	-	11.05	6.63	-	4.25	7.32	-	16.5	-	4.4	-	-	9.6	3.4	9.1	8.1	18.24
64_7_821	TCTAGGGTTGCCTGTGACCTCTGATCTTGTGCCATTTTAC	29.75	15	-	-	31.45	37.74	-	27.2	32.94	-	27	-	15.4	-	-	32.8	32.3	32.5	29.7	30.72
64_7_822	CACATACACACACTCGAGTACTTATGCAATCGTAGTAATG	17	17	-	-	13.6	14.28	-	17	13.42	-	20.25	-	17.6	-	-	27.2	25.5	20.15	14.4	17.28
64_7_823	AGGAGCCTAAGGTACCGACTGGTGATGAGGTCCTGGTACT	10.2	13	-	-	8.5	14.28	-	10.2	12.2	-	12	-	11	-	-	9.6	9.35	13.65	11.7	13.44
64_7_824	AAGCTGGTGATGTCGGGCGGCGGCGGCTGCTCCGGCTCGT	73.95	54	-	-	58.65	34.68	-	31.45	21.96	-	27.75	-	22	-	-	33.6	56.95	23.4	36	36.48
64_7_825	GATTTAAACACGGGGACACTTCTTGAGAAGCAAGTAAGTA	19.55	10	-	-	12.75	17.85	-	11.9	17.08	-	22.5	-	4.4	-	-	22.4	18.7	14.3	12.6	13.44
65_8_9	<lmxll>	ll	ll	ll	lm	ll	lm	lm	ll	lm	ll	ll	ll	ll	lm	ll	ll	ll	ll	ll	lm
65_8_826	GAAACCTGAAGGCCACCATGGCTCCAGTACCCAAAGGTAT	-	-	-	22.4	-	24.48	24	-	20.74	-	-	-	-	26.25	-	-	-	-	-	24.96
65_8_827	TCGTATATCTTGACGCTGGTGTCGGCCACCACCAGCATGT	-	-	-	31.2	-	28.05	37.44	-	20.74	-	-	-	-	33.6	-	-	-	-	-	29.76
65_8_828	TAGTTTATGCTATATGTGTCTATTATAGGAATGTAGGTAC	-	-	-	20.8	-	26.01	24	-	28.06	-	-	-	-	22.05	-	-	-	-	-	39.36
65_8_829	TTTGTAAATTTCTCTGTAATTTATTTTTAAACTTAATACC	-	-	-	10.4	-	20.4	16.32	-	14.64	-	-	-	-	11.55	-	-	-	-	-	14.4
65_8_830	GGAATGGTTATACATTTACGTGACTCAAAATTAAATTGTA	-	-	-	28	-	21.42	22.08	-	20.74	-	-	-	-	28.35	-	-	-	-	-	39.36
65_8_831	AGGAACAGAACAGAACAGAAATTACAGAAGTTTTTAGTTT	-	-	-	10.4	-	6.63	8.64	-	12.2	-	-	-	-	8.4	-	-	-	-	-	6.72
65_8_832	CGGTGCAGGTTCGTCAGCATGTCCGGTTCGAGGAGGGCGC	-	-	-	20.8	-	20.4	24	-	17.08	-	-	-	-	21	-	-	-	-	-	24
65_8_833	AGCTCTGCCGCGAGGGCCTGGAGCAGTCCTGGGCGCGCCA	-	-	-	15.2	-	17.34	21.12	-	17.08	-	-	-	-	19.95	-	-	-	-	-	20.16
65_8_834	TTGACTGGTAAAGAATGCTCTTAGCATTAAGTCCACCTGA	-	-	-	5.6	-	6.12	4.8	-	8.54	-	-	-	-	9.45	-	-	-	-	-	10.56
66_8_17	<lmxll>	ll	ll	ll	lm	ll	lm	lm	ll	lm	ll	lm	ll	ll	lm	ll	ll	ll	ll	ll	lm
66_8_835	TCGCAAAGGTCACAGTTTCATCGGCATTGCACCTTCCGAT	-	-	-	20.8	-	31.62	34.56	-	14.64	-	24.75	-	-	28.35	-	-	-	-	-	30.72
66_8_836	GCTTGATGTAGCTTGCTAGGTACGTACATTCAGCCTCAAA	-	-	-	18.4	-	13.77	20.16	-	28.06	-	27	-	-	18.9	-	-	-	-	-	24.96
66_8_837	TGAGCCGGCCGAGACTGCCACGAGGCGGGGGGAGCGGTGA	-	-	-	19.2	-	26.01	21.12	-	24.4	-	24.75	-	-	24.15	-	-	-	-	-	41.28
66_8_838	AACCGCATGGTCAGGATGTAGATTGGACGGTATGGTGAGG	-	-	-	35.2	-	37.74	37.44	-	25.62	-	39	-	-	24.15	-	-	-	-	-	44.16
66_8_839	ATCGCCGTGGACTCCGGCTCTACTACATAGCTTGCGCAAC	-	-	-	24.8	-	25.5	17.28	-	28.06	-	31.5	-	-	16.8	-	-	-	-	-	34.56
66_8_840	AGAAACCGAGTGACGGCTAGAACGGGGATGAACAGGGTGA	-	-	-	24.8	-	26.01	30.72	-	26.84	-	33.75	-	-	25.2	-	-	-	-	-	21.12
66_8_841	ACCTGGCCTGCCTCCAAAACTGGAGGTTGATGTCTGGCGG	-	-	-	17.6	-	26.01	38.4	-	29.28	-	27.75	-	-	22.05	-	-	-	-	-	33.6
66_8_842	GTCGGCGGCGGCGCGTAGGCCATGCTGAGCTGGGACAGAG	-	-	-	10.4	-	7.14	8.64	-	12.2	-	11.25	-	-	8.4	-	-	-	-	-	13.44
66_8_843	GCGAGCTCCGGAGAATGAGGTAAAGTTATTAGCTCTTCCC	-	-	-	13.6	-	13.77	18.24	-	19.52	-	15	-	-	16.8	-	-	-	-	-	28.8
66_8_844	GGAACACCCTCGGCTGAGTTTATCACGCGCACCTGGAATG	-	-	-	19.2	-	25.5	24.96	-	39.04	-	24.75	-	-	22.05	-	-	-	-	-	42.24
66_8_845	GCAGCACGGCGCTAGAGGAGCGAGTGGGAGAATTGACGAG	-	-	-	8.8	-	15.3	11.52	-	13.42	-	13.5	-	-	14.7	-	-	-	-	-	10.56
66_8_846	CGCGCGCGCGCCTCCGCGCACAGACAGTCCCCGCGCGTGG	-	-	-	26.4	-	31.11	35.52	-	21.96	-	28.5	-	-	30.45	-	-	-	-	-	39.36
66_8_847	GCTGCGCTGGCTCTCTGGCTGCTGATGAACTTGCTTCTTG	-	-	-	28	-	29.07	28.8	-	24.4	-	28.5	-	-	25.2	-	-	-	-	-	28.8
66_8_848	CAAGGTGGTATACAGGGTGTTGCAAACATACACATTAAGG	-	-	-	13.6	-	13.26	15.36	-	9.76	-	24.75	-	-	12.6	-	-	-	-	-	20.16
66_8_849	CCTGACAAAATGTATAAACTGATAAACACAATACTTTTGA	-	-	-	16	-	16.83	13.44	-	10.98	-	6.75	-	-	12.6	-	-	-	-	-	11.52
66_8_850	TGCTAGTACAAGACGCGAGACAGCTGCAAGGCGAGCTGGG	-	-	-	4.8	-	4.08	3.84	-	4.88	-	7.5	-	-	5.25	-	-	-	-	-	10.56
66_8_851	ACTGAAAAATGGTTCTTGAAAAGTAAACAACACAATCGTT	-	-	-	26.4	-	19.89	29.76	-	20.74	-	21	-	-	23.1	-	-	-	-	-	13.44
67_8_8	<lmxll>	ll	ll	ll	lm	ll	lm	lm	ll	lm	ll	lm	ll	ll	lm	lm	ll	ll	lm	ll	lm
67_8_852	AGGTACAGGGAGCAAATTGTATGGCAGTGCAAAAAAATAA	-	-	-	20	-	16.32	21.12	-	12.2	-	19.5	-	-	23.1	32.48	-	-	15.6	-	14.4
67_8_853	AGGTACCGGTGTTTTGCATATATGTGGGTGGTCCCATCTT	-	-	-	28.8	-	36.72	30.72	-	39.04	-	33.75	-	-	33.6	39.44	-	-	22.1	-	30.72
67_8_854	AGGTGAACAGAGTGAAAAATACTCTTTGTAAGGTAGGGAT	-	-	-	26.4	-	20.91	16.32	-	21.96	-	27	-	-	27.3	33.64	-	-	16.9	-	16.32
67_8_855	TCCACTTACGAGTAAGTTTATTACCTTTCATCTCTTTTCT	-	-	-	13.6	-	12.75	12.48	-	10.98	-	11.25	-	-	7.35	9.28	-	-	11.05	-	19.2
67_8_856	CCAGCCTCCACCCAGTCCAGGGTGGTGGTTTGGAAGAACT	-	-	-	21.6	-	26.01	34.56	-	28.06	-	23.25	-	-	22.05	32.48	-	-	18.2	-	30.72
67_8_857	TTGACTGTTAGAGAATTCTATTAGCATTAAGTCCACCTGA	-	-	-	15.2	-	12.75	22.08	-	12.2	-	19.5	-	-	18.9	16.24	-	-	9.75	-	14.4
67_8_858	AGGTACAGGGAGTAAATTATATGGGAGTGCAAAAAAGGCT	-	-	-	11.2	-	17.34	13.44	-	13.42	-	18	-	-	10.5	18.56	-	-	20.8	-	18.24
67_8_859	TTGACTGGTAGAAAATACTTTAAGCAAGTCCATCTGATTG	-	-	-	26.4	-	34.17	27.84	-	31.72	-	36.75	-	-	32.55	34.8	-	-	42.9	-	38.4
68_8_9	<lmxll>	ll	ll	lm	lm	ll	lm	lm	ll	lm	ll	ll	lm	ll	ll	ll	ll	ll	ll	ll	lm
68_8_860	TGCTTGGTAAACGCTTGCAGCATGTACCCTCGTTCATCGA	-	-	41.4	36	-	29.58	36.48	-	32.94	-	-	39.6	-	-	-	-	-	-	-	47.04
68_8_861	CGCGGCCTACTGTCTTTATTGAGATTATACAGAGGAGGAA	-	-	27.9	30.4	-	23.97	25.92	-	24.4	-	-	37.4	-	-	-	-	-	-	-	23.04
68_8_862	ATTATGAAATCATTAAATAGTAATTTAAATGGGGCCCAGA	-	-	9.9	7.2	-	10.2	8.64	-	9.76	-	-	16.5	-	-	-	-	-	-	-	8.64
68_8_863	AGGGAGGGAATAAGCTTTTTTTGCAATTTAGCAAAGCATA	-	-	32.4	20.8	-	23.46	24	-	15.86	-	-	20.9	-	-	-	-	-	-	-	40.32
68_8_864	ACACTCCAGCCAGCAGCATGCCGCACGAGGGCGCGTTCAC	-	-	7.2	7.2	-	5.61	6.72	-	3.66	-	-	9.9	-	-	-	-	-	-	-	5.76
68_8_865	GGCTGACTTCCATGCCCTCGAATCCGGTTATCAACTCGCC	-	-	32.4	30.4	-	22.44	24	-	29.28	-	-	15.4	-	-	-	-	-	-	-	45.12
68_8_866	TTGGCAGCAAGTTGCGTCATCTGCTGCGACATCTGCTGCT	-	-	22.5	31.2	-	28.05	30.72	-	23.18	-	-	29.7	-	-	-	-	-	-	-	39.36
68_8_867	AACTGGACGAAGTTGAAGTCCTTGTTGTTCAGTGGAGTTA	-	-	16.2	12.8	-	8.16	6.72	-	14.64	-	-	17.6	-	-	-	-	-	-	-	19.2
68_8_868	AACTCGGAGTTTAGGTAGTAAGTACATGCAGGAAAAGAGA	-	-	26.1	31.2	-	28.56	24	-	37.82	-	-	25.3	-	-	-	-	-	-	-	45.12
69_8_5	<lmxll>	ll	ll	lm	lm	ll	lm	lm	ll	lm	ll	ll	lm	ll	ll	ll	ll	lm	ll	ll	ll
69_8_869	AGGTACAAGATCAAAAAGTACAGGTGTGCAAAAAAGATGA	-	-	17.1	9.6	-	16.32	17.28	-	21.96	-	-	14.3	-	-	-	-	22.1	-	-	-
69_8_870	CAAACACACGTACGTACATGACTTCAATATACGCTCACAA	-	-	27	21.6	-	28.56	26.88	-	31.72	-	-	34.1	-	-	-	-	31.45	-	-	-
69_8_871	AGGTACAAAGAGCAAAAAGTACGGGTGTGCAAGATAGGTG	-	-	18	19.2	-	24.48	25.92	-	23.18	-	-	26.4	-	-	-	-	25.5	-	-	-
69_8_872	TCCACGTCACAGGACGTCACAGGTCCACGTCCTCAGATTC	-	-	28.8	34.4	-	33.15	24.96	-	23.18	-	-	26.4	-	-	-	-	38.25	-	-	-
69_8_873	TCACGCAGGTGTGACCACCAACAGACTCTTTACACCTACT	-	-	4.5	4	-	6.12	5.76	-	7.32	-	-	7.7	-	-	-	-	12.75	-	-	-
70_8_14	<lmxll>	ll	lm	lm	ll	lm	ll	lm	lm	ll	lm	ll	lm	lm	ll	ll	lm	lm	ll	lm	ll
70_8_874	TGTACGAGTTTCTCTTGTAATAGTGCTAGAGTTAGTTAGT	-	17	19.8	-	17.85	-	9.6	21.25	-	18.86	-	24.2	15.4	-	-	24	22.95	-	8.1	-										1904-01-01 08:05:00	1904-01-02 04:01:00
70_8_875	GGTATTTTGAAGATTCTGGTTTATGTCTTGTTTGGAAGAC	-	18	18.9	-	28.05	-	27.84	16.15	-	15.58	-	8.8	15.4	-	-	22.4	18.7	-	25.2	-										1904-01-01 08:04:00	1904-01-02 04:01:00
70_8_876	AGCTGGACTCCGTGAACCGAGAGCAGAAGGCCGACCAGGA	-	32	29.7	-	40.8	-	32.64	23.8	-	38.54	-	37.4	33	-	-	27.2	30.6	-	36.9	-										1904-01-01 08:05:00	1904-01-02 04:01:00
70_8_877	TCTATGGCCAGGGGGTCCACATCACCACTACCCTCCTCCA	-	36	33.3	-	20.4	-	40.32	32.3	-	30.34	-	36.3	30.8	-	-	29.6	26.35	-	36	-										1904-01-01 08:05:00	1904-01-02 04:01:00
70_8_878	GACACCTCGTGCACGAGGGTGTCTGATGTGTACCACCATC	-	32	25.2	-	28.9	-	22.08	25.5	-	36.08	-	22	19.8	-	-	20.8	22.95	-	33.3	-										1904-01-01 08:05:00	1904-01-02 04:01:00
70_8_879	TCAGTAGTTCACGTCGCTCCGCCTGGACGAGTACCTGAAG	-	18	37.8	-	33.15	-	23.04	21.25	-	31.16	-	24.2	39.6	-	-	26.4	25.5	-	35.1	-										1904-01-01 08:05:00	1904-01-02 04:01:00
70_8_880	GTTACGTTACGATATAGAGTCGTGGATCGCGAAGCAGCAC	-	22	28.8	-	30.6	-	22.08	17.85	-	20.5	-	31.9	22	-	-	26.4	19.55	-	23.4	-										1904-01-01 08:05:00	1904-01-02 04:01:00
70_8_881	TATTCCAGACATGCTCGTTGTTCAGTACCGCCTGGATAGA	-	21	26.1	-	20.4	-	21.12	19.55	-	22.96	-	23.1	24.2	-	-	20.8	28.9	-	28.8	-										1904-01-01 08:04:00	1904-01-02 04:01:00
70_8_882	ATGGGAAGAGCAAAGGCTCCGGTCTTACCAGACCCTGTCT	-	17	23.4	-	19.55	-	13.44	23.8	-	18.04	-	27.5	19.8	-	-	20	29.75	-	32.4	-										1904-01-01 08:05:00	1904-01-02 04:01:00
70_8_883	TCAGAAGTAAGTTCATGAACATGCCTAAATCTATCAAATA	-	6	12.6	-	15.3	-	17.28	11.05	-	13.94	-	14.3	22	-	-	12	11.9	-	18	-										1904-01-01 08:05:00	1904-01-02 04:01:00
70_8_884	CACTACTGGAGAGCCCCCAGCGGTATTTCGCACTCATACT	-	19	24.3	-	29.75	-	32.64	27.2	-	27.88	-	26.4	30.8	-	-	18.4	27.2	-	43.2	-										1904-01-01 08:05:00	1904-01-02 04:01:00
70_8_885	AGGTGCTGCGCTGTGCCGCGTACATGCTGTTCTACGAGCG	-	23	32.4	-	27.2	-	20.16	32.3	-	32.8	-	33	24.2	-	-	34.4	28.05	-	45.9	-										1904-01-01 08:05:00	1904-01-02 04:01:00
70_8_886	AGGTGAAGGTGGAGAAAGTGGATGCTCCAGAGGAAGCTAG	-	31	27.9	-	40.8	-	34.56	22.95	-	29.52	-	26.4	35.2	-	-	25.6	27.2	-	25.2	-										1904-01-01 08:05:00	1904-01-02 04:01:00
70_8_887	TGGTGGGCGCGGCGCACTGCGCCAAGTCGCTGTTCTCGCA	-	27	25.2	-	32.3	-	29.76	28.05	-	34.44	-	29.7	30.8	-	-	35.2	26.35	-	46.8	-										1904-01-01 08:05:00	1904-01-02 04:01:00
71_8_10	<lmxll>	lm	ll	ll	lm	ll	lm	ll	ll	lm	ll	lm	ll	ll	lm	lm	ll	ll	lm	ll	lm
71_8_888	GACACCTCGTGCACGAGCGTGTCTGATGTGTACCACCATC	31.45	-	-	27.2	-	23.97	-	-	28.06	-	30.75	-	-	23.1	27.84	-	-	24.05	-	28.8										1904-01-01 08:05:00	1904-01-02 04:01:00
71_8_889	AGGTGCTGCGCTGCGCCGCGTACATGCTGTTCTACGAGCG	22.95	-	-	16.8	-	28.05	-	-	23.18	-	27.75	-	-	19.95	17.4	-	-	21.45	-	26.88										1904-01-01 08:05:00	1904-01-02 04:01:00
71_8_890	TCAGAAGTAAGTTCATGAACAAGCCTAAATCTTTCATTAC	11.9	-	-	12.8	-	16.32	-	-	15.86	-	16.5	-	-	10.5	11.6	-	-	15.6	-	19.2										1904-01-01 08:05:00	1904-01-02 04:01:00
71_8_891	GTTACGTTACGATATAGAATCGTGGATCGCGAAGCAGCAC	27.2	-	-	17.6	-	24.48	-	-	20.74	-	24	-	-	25.2	30.16	-	-	17.55	-	7.68										1904-01-01 08:05:00	1904-01-02 04:01:00
71_8_892	TATTCCAGACATGCTCGTTGATCAGTACCGCCTGGATAGA	25.5	-	-	22.4	-	28.56	-	-	32.94	-	30.75	-	-	27.3	32.48	-	-	20.8	-	22.08
71_8_893	ACCACAACACCGCATGAGTACCATTCACAACACAACATGG	11.05	-	-	9.6	-	9.69	-	-	13.42	-	14.25	-	-	10.5	9.28	-	-	13.65	-	13.44										1904-01-01 08:05:00	1904-01-02 04:01:00
71_8_894	TACTTACACCCCCACAGAGAATAGAATAGAATAGAATAGA	28.05	-	-	25.6	-	26.01	-	-	37.82	-	29.25	-	-	33.6	34.8	-	-	31.2	-	32.64										1904-01-02 04:01:00
71_8_895	TGAAGCTGGTGGTGGTGGGCGACGGTGGAGTGGGCAAGTC	29.75	-	-	32	-	37.74	-	-	36.6	-	39	-	-	37.8	39.44	-	-	33.15	-	48.96										1904-01-01 08:05:00	1904-01-02 04:01:00
71_8_896	AGCCCCCGCCATCGTCTGCTGATGAGTACAGTGAGTACAA	24.65	-	-	33.6	-	27.03	-	-	29.28	-	27.75	-	-	11.55	24.36	-	-	32.5	-	22.08										1904-01-01 08:05:00	1904-01-02 04:01:00
71_8_897	GTACACTACATAAATCCGAATTACTTTTTTACGAATATGA	6.8	-	-	6.4	-	6.12	-	-	4.88	-	6.75	-	-	5.25	4.64	-	-	3.9	-	8.64										1904-01-01 08:05:00	1904-01-02 04:01:00
72_8_10	<lmxll>	lm	lm	ll	ll	lm	ll	ll	lm	ll	lm	lm	ll	lm	ll	lm	lm	lm	lm	lm	ll
72_8_898	GCGATCACGAAAAACAGAGCTAACGTATCGAATGCGTGTG	23.8	19	-	-	22.1	-	-	22.1	-	22.14	18	-	24.2	-	13.92	21.6	31.45	9.1	17.1	-
72_8_899	ATAGGATATTTCCACTTCACTCCACATTGTGTGAGGTGGC	28.9	19	-	-	22.95	-	-	17	-	20.5	21.75	-	33	-	31.32	20.8	24.65	34.45	19.8	-
72_8_900	AATTATAATTTCACATGATCAATACCCTTGTACTGCAATG	21.25	13	-	-	15.3	-	-	15.3	-	24.6	15.75	-	6.6	-	22.04	28	14.45	19.5	19.8	-
72_8_901	GTCAAAATCACGTAGACAATTTTCTGCCTGTCTAGTTCTC	10.2	9	-	-	12.75	-	-	16.15	-	13.12	8.25	-	6.6	-	13.92	12	14.45	8.45	6.3	-
72_8_902	TCGCGTCATTATTTACGCCACTACTCAAAGGCACGATGGT	20.4	21	-	-	17.85	-	-	19.55	-	22.14	27	-	19.8	-	19.72	24	18.7	23.4	16.2	-
72_8_903	ACGTTGTTTGTTCGAGTGTCAATTCTACATCAGTACTTGT	17	19	-	-	23.8	-	-	28.05	-	22.96	33	-	6.6	-	22.04	22.4	18.7	15.6	19.8	-
72_8_904	GCGATCACGAAAAATAGAGCTAACGTATAGAATCGAATGC	18.7	18	-	-	21.25	-	-	21.25	-	27.06	17.25	-	17.6	-	19.72	32	19.55	5.85	22.5	-
72_8_905	AGGTAGGTACAGTGAGTGGAAAGTACGGGTGTGCAAAAAA	18.7	21	-	-	26.35	-	-	21.25	-	19.68	20.25	-	17.6	-	16.24	17.6	14.45	26.65	24.3	-
72_8_906	TGATGAACATAACCCGTGCGTTCGGCGCGATGGTGATCGG	14.45	14	-	-	11.9	-	-	8.5	-	20.5	15.75	-	13.2	-	22.04	15.2	21.25	18.2	13.5	-
72_8_907	TTTTAAGACCTAAATGAATTTACTTTCCAGAGGCGACCTA	17	15	-	-	26.35	-	-	16.15	-	22.14	23.25	-	13.2	-	20.88	20.8	13.6	15.6	14.4	-
73_8_6	<lmxll>	lm	lm	ll	ll	lm	ll	ll	lm	ll	lm	lm	ll	lm	lm	lm	lm	ll	lm	lm	lm
73_8_908	TTGACTGGTAAAAAATACTTTTAGCATTAAGTCCACCTGA	7.65	9	-	-	11.9	-	-	5.95	-	9.02	15.75	-	4.4	7.35	11.6	8.8	-	3.9	4.5	5.76
73_8_909	TTGACTGGCAGAAAATGCTTTTAGCATTAACTCCACCTAA	5.1	4	-	-	11.05	-	-	5.95	-	9.02	8.25	-	4.4	7.35	9.28	7.2	-	4.55	7.2	9.6
73_8_910	TTGACTGGTAGAAAACGCTTATAGCATTAAGTCCACCTCA	19.55	23	-	-	22.1	-	-	21.25	-	20.5	28.5	-	33	21	25.52	18.4	-	18.85	20.7	25.92
73_8_911	AGGTTCAGGAGCAGAAAGTAGGAAAATAACAATTATTAAG	30.6	38	-	-	26.35	-	-	29.75	-	29.52	21	-	17.6	31.5	33.64	28.8	-	24.7	23.4	24.96
73_8_912	GTTGCGGGCTAGGCAGTGGCGAAAAGACGTGCGCCGGCGA	28.9	22	-	-	30.6	-	-	30.6	-	27.88	27	-	26.4	30.45	27.84	24.8	-	29.9	21.6	17.28
73_8_913	AAGGTACTGAGACGGGGAGGAAACTAGCTGCTCAAACGTT	22.1	9	-	-	14.45	-	-	19.55	-	18.04	19.5	-	17.6	8.4	19.72	20.8	-	14.95	13.5	17.28
74_8_3	<lmxll>	lm	lm	ll	lm	lm	lm	lm	lm	lm	lm	lm	lm	lm	lm	lm	lm	lm	ll	lm	lm
74_8_914	ATGGCGCCGGCGGCGAGCGGGGCTACGATGGACACGATGT	11.9	14	-	12	10.2	11.73	24	12.75	13.42	15.58	17.25	12.1	17.6	19.95	15.08	17.6	17	-	15.3	20.16
75_8_8	<lmxll>	lm	lm	lm	ll	lm	ll	ll	lm	ll	lm	ll	lm	lm	ll	ll	lm	lm	ll	lm	ll
75_8_915	CAGAGTCACTAACCACTACGCCATCCGGCGCTTCCTCCGC	28.05	26	27	-	27.2	-	-	26.35	-	26.24	-	27.5	39.6	-	-	24	24.65	-	25.2	-
75_8_916	GATCTGGAAATTCCTCAGGGGCCTTGGCGTGGGAAAACCT	29.75	18	33.3	-	22.95	-	-	26.35	-	23.78	-	19.8	28.6	-	-	17.6	31.45	-	17.1	-
75_8_917	AGGTACAAGAAAACAAGTAGAAAGGTGCAAAAAATTAATA	14.45	10	8.1	-	14.45	-	-	8.5	-	9.02	-	12.1	15.4	-	-	11.2	5.95	-	9.9	-
75_8_918	TCCATTTACGAGTAAGTTTTCTCCTTTCTTTTCAAAACTT	13.6	9	9	-	5.1	-	-	9.35	-	15.58	-	5.5	15.4	-	-	15.2	13.6	-	11.7	-
75_8_919	AATCAGGTTCCTTTTCTCCGAAGGTATTAGGGTTAGGGTG	33.15	32	25.2	-	28.05	-	-	20.4	-	29.52	-	28.6	24.2	-	-	24	33.15	-	22.5	-
75_8_920	AGGTTCAGAAGCAGAAAGTAGGAAAATGCATACATGCATG	11.05	5	9	-	8.5	-	-	11.05	-	9.84	-	9.9	6.6	-	-	12	7.65	-	7.2	-
75_8_921	AGGTTCTGGAGCAGAAAGTAGGGAAGTGCAAAAAAATAAC	20.4	15	16.2	-	22.1	-	-	16.15	-	15.58	-	28.6	17.6	-	-	22.4	23.8	-	16.2	-
75_8_922	CTGTAATACTCACAATATTTTGAAGATTCAATTAATTAGT	23.8	35	24.3	-	26.35	-	-	20.4	-	21.32	-	22	30.8	-	-	17.6	20.4	-	20.7	-
76_8_16	<lmxll>	lm	lm	lm	ll	lm	ll	ll	lm	ll	lm	ll	lm	lm	ll	lm	lm	lm	lm	lm	ll
76_8_923	AGATCCTGCAATTCACACTCGGCACTCAGCTTCTCCGCCT	16.15	24	20.7	-	27.2	-	-	27.2	-	25.42	-	27.5	24.2	-	16.24	27.2	23.8	38.35	36.9	-
76_8_924	TTTTACTCTAAGAATATTATCCTATCATCCTATGTCATCT	6.8	5	10.8	-	17	-	-	11.05	-	11.48	-	6.6	8.8	-	13.92	7.2	5.1	9.75	10.8	-
76_8_925	TGAGCCGGCCGAGAGTATGGCACGATGCGGTGAGAGCCGA	35.7	36	40.5	-	41.65	-	-	30.6	-	36.9	-	44	39.6	-	29	32	38.25	31.2	37.8	-
76_8_926	ATCGCTGTAGACTCCGGCTCGACCACGTAGCTAGCGCAGC	37.4	39	26.1	-	33.15	-	-	30.6	-	37.72	-	24.2	26.4	-	26.68	36	34.85	39	38.7	-
76_8_927	GTCGGCGGCGGCGCGTAGGCCATGCTGAGCTGGGACAGTG	11.05	10	10.8	-	6.8	-	-	8.5	-	7.38	-	11	8.8	-	11.6	14.4	8.5	16.9	9	-
76_8_928	GCGAACTCAGGAGAATGAGGTACCGCCACCACAATACTAG	19.55	24	18.9	-	21.25	-	-	11.9	-	23.78	-	19.8	8.8	-	12.76	17.6	15.3	22.75	24.3	-
76_8_929	GCAGCCACACGCCGTCAGGGTTCTATACTGTCGATGATCC	10.2	8	8.1	-	16.15	-	-	11.05	-	13.94	-	7.7	6.6	-	9.28	12	11.05	9.75	9.9	-
76_8_930	AGGTACAGGGAACAAATCGTTGCGGTTAATCGCCACCTAT	26.35	24	22.5	-	27.2	-	-	25.5	-	19.68	-	18.7	28.6	-	18.56	21.6	21.25	14.95	27	-
76_8_931	ACTACTCGGCCAATTCCGGCAACTTCGGGCCCGACTACTT	33.15	26	17.1	-	35.7	-	-	26.35	-	35.26	-	27.5	19.8	-	25.52	24.8	19.55	30.55	29.7	-
76_8_932	GCTTGACAACCGATGATGTCTAAAGTATGATATTAATTAA	21.25	23	19.8	-	19.55	-	-	20.4	-	22.14	-	25.3	22	-	27.84	24.8	24.65	18.85	14.4	-
76_8_933	TTGCATTTGCACTATTTAAAAGTGACCAGCGGTAGTTAGT	17.85	20	20.7	-	14.45	-	-	16.15	-	19.68	-	13.2	13.2	-	20.88	20	14.45	15.6	4.5	-
76_8_934	AGGGCACCGAGACGCAAGTATAGTGCCGTCTCTCTCACAC	28.05	32	18	-	32.3	-	-	16.15	-	30.34	-	26.4	39.6	-	27.84	22.4	21.25	26.65	34.2	-
76_8_935	GTGTCCCGGGCGCGGCGCGGGAGGGGGCGCTGGGCGGGGT	11.9	13	9	-	12.75	-	-	14.45	-	12.3	-	11	6.6	-	8.12	7.2	12.75	17.55	24.3	-
76_8_936	GCAGTACGGCGCTAGAGGAGCGAGTGGGAGAATTGACGAG	23.8	35	34.2	-	29.75	-	-	23.8	-	32.8	-	35.2	19.8	-	29	36	28.05	27.95	39.6	-
76_8_937	ACACGCAGGCCACTGTGAGTACTCTTCTACTATTACCTTT	31.45	25	20.7	-	26.35	-	-	22.95	-	18.86	-	23.1	13.2	-	31.32	20.8	26.35	25.35	23.4	-
76_8_938	CAAAAAAATGAAAAAAAAAAACAAAATGACACAAACCTTC	25.5	30	27.9	-	22.95	-	-	23.8	-	27.06	-	27.5	30.8	-	24.36	31.2	26.35	28.6	19.8	-
77_8_3	<lmxll>	lm	lm	lm	ll	lm	ll	ll	lm	ll	lm	lm	lm	lm	ll	lm	lm	lm	lm	lm	ll
77_8_939	TTGACTGGTAGAAAATGCTTCTAGCATTAAGTCCGACTGA	6.8	4	8.1	-	6.8	-	-	6.8	-	4.92	7.5	9.9	15.4	-	4.64	9.6	8.5	13.65	11.7	-
77_8_940	AGGTACAGGGAGCCAATTGTATGGGAGTGCAAAAAAAAAC	14.45	15	9	-	14.45	-	-	15.3	-	15.58	11.25	18.7	17.6	-	11.6	20.8	8.5	14.95	21.6	-
77_8_941	TCGACTGGCAGGAAATACTTTTAGCATTAAGTCCTTATGA	15.3	21	18	-	17	-	-	17.85	-	19.68	17.25	28.6	15.4	-	20.88	24.8	22.1	18.2	23.4	-
78_9_4	<lmxll>	ll	ll	ll	lm	lm	lm	lm	lm	lm	lm	ll	ll	ll	lm	lm	ll	lm	ll	ll	lm
78_9_942	TTGACTGGCAGAAAAAGCTTTTGTCATTAAGTCAACCTAA	-	-	-	7.2	11.9	7.65	15.36	5.95	12.2	11.48	-	-	-	14.7	15.08	-	9.35	-	-	12.48
78_9_943	CCGACCACATGTTCTACCAGCGGTATGGCTCCGAGGAGGC	-	-	-	31.2	31.45	28.56	35.52	27.2	25.62	27.88	-	-	-	25.2	22.04	-	35.7	-	-	42.24
78_9_944	TTGACTTGTAGAGAACTCTTTGTATATTGTGCAATAAAAG	-	-	-	20	15.3	19.38	18.24	14.45	20.74	25.42	-	-	-	19.95	16.24	-	28.9	-	-	18.24
78_9_945	CGCGCCCGCGCCGCCCGCTCCAGCCTCTCGCGACGCTCGC	-	-	-	34.4	23.8	38.25	35.52	35.7	40.26	29.52	-	-	-	23.1	27.84	-	25.5	-	-	28.8
79_9_17	<lmxll>	ll	ll	ll	lm	lm	lm	lm	lm	lm	lm	ll	ll	ll	lm	lm	lm	lm	ll	ll	ll
79_9_946	TCCTTGTACGCGGCGCGGCGCTCCGCCGGGGACAGCGGGC	-	-	-	11.2	14.45	16.83	21.12	19.55	17.08	11.48	-	-	-	21	29	20	26.35	-	-	-
79_9_947	TGCCCAGTTTGCGAGGAACCTGCGCGTTTTGTAGCACCTC	-	-	-	29.6	42.5	39.27	31.68	34.85	37.82	41	-	-	-	31.5	31.32	25.6	38.25	-	-	-
79_9_948	GTGCTGGCCCATATATTTATGCATACCTATTCAAAATATT	-	-	-	10.4	21.25	15.3	4.8	20.4	13.42	21.32	-	-	-	19.95	12.76	17.6	13.6	-	-	-
79_9_949	GAGGTGGGGAGGGAATTTGGGGCTTAGTAACTTGCTTGTT	-	-	-	18.4	23.8	18.36	10.56	25.5	25.62	29.52	-	-	-	18.9	20.88	24	20.4	-	-	-
79_9_950	GGATCCCTGTGGGAGCCTCCGGCGAGGCTCACCCAGCACT	-	-	-	28.8	34.85	36.21	35.52	33.15	42.7	24.6	-	-	-	32.55	37.12	36	24.65	-	-	-
79_9_951	CTCCAAGACAAAGGCAGGATTGAGGGAAATCAGCGCCGGC	-	-	-	25.6	23.8	26.01	19.2	34	20.74	21.32	-	-	-	22.05	29	26.4	18.7	-	-	-
79_9_952	TATTTACAAACTTACCAGCTCCAAAAGGCAGTGACTTGTC	-	-	-	34.4	29.75	29.07	24.96	41.65	43.92	27.06	-	-	-	31.5	42.92	31.2	33.15	-	-	-
79_9_953	CCATAAAACTTTCGGACTTTATGACGTAATATTGAGTGGA	-	-	-	13.6	11.9	15.81	22.08	13.6	18.3	16.4	-	-	-	22.05	12.76	16	16.15	-	-	-
79_9_954	TGGTCGGTCAGCATACAGAGACCTTATATTGATGGTATTG	-	-	-	28	15.3	19.38	21.12	21.25	19.52	20.5	-	-	-	14.7	24.36	16	12.75	-	-	-
79_9_955	CGACACGTGCTTGAAGCTGGCAGCGGCCGGTAGACCGAGA	-	-	-	16.8	37.4	32.13	40.32	23.8	19.52	32.8	-	-	-	28.35	25.52	32.8	34	-	-	-
79_9_956	AGTGGGTGCACTAATAAGCATTTTTGATATGATTCAAGCA	-	-	-	13.6	18.7	18.87	21.12	13.6	18.3	14.76	-	-	-	19.95	18.56	14.4	16.15	-	-	-
79_9_957	CTAGCACCGGGCGCAAGACGCGCGCGTCAAGATGTGATAA	-	-	-	25.6	24.65	22.44	25.92	27.2	15.86	35.26	-	-	-	35.7	24.36	24.8	27.2	-	-	-
79_9_958	ACATCACTGCTGAGACGTGCGCATCCGCCTTCGTATCCGG	-	-	-	23.2	28.05	19.38	14.4	22.95	32.94	24.6	-	-	-	17.85	17.4	24	17	-	-	-
79_9_959	TACCGAAACTCAGTCGGAGTGAATAATACATTTGTTGCTC	-	-	-	18.4	16.15	20.4	14.4	21.25	24.4	10.66	-	-	-	22.05	34.8	24	21.25	-	-	-
79_9_960	ATTTCATGGTACCGCGTAAATCTTAGATTCCAAATAAGAT	-	-	-	13.6	17.85	18.87	20.16	20.4	17.08	19.68	-	-	-	19.95	20.88	21.6	12.75	-	-	-
79_9_961	CGGAATGACTCATTACTATTAGCAAACACTGGCAAATTGC	-	-	-	15.2	13.6	14.28	19.2	12.75	12.2	18.86	-	-	-	9.45	18.56	19.2	18.7	-	-	-
79_9_962	CGCGGCTGTTGGACTGCCGTTGACTGAGGAGGATGTGAGT	-	-	-	19.2	19.55	19.89	18.24	16.15	14.64	25.42	-	-	-	19.95	11.6	26.4	19.55	-	-	-
80_9_7	<lmxll>	ll	lm	lm	ll	ll	ll	ll	ll	lm	ll	lm	lm	ll	ll	ll	ll	ll	lm	lm	lm
80_9_963	CCGAGCCGCGCCTGCCGCTACGCGCGGGGGACACGGTCCG	-	26	27	-	-	-	-	-	30.5	-	25.5	22	-	-	-	-	-	37.05	46.8	42.24
80_9_964	AATCAGCGTACTGTACAGCTTGACATTTTCATAATTAATC	-	16	17.1	-	-	-	-	-	20.74	-	23.25	23.1	-	-	-	-	-	21.45	29.7	32.64
80_9_965	CGCCGCCACCACACCAGCGGGAATCAGCACCCGAGTAGCC	-	25	27	-	-	-	-	-	25.62	-	27	19.8	-	-	-	-	-	38.35	45.9	45.12
80_9_966	GAGTGGAAGAAGCCGTTGCCCGACAGCCCCTCGACAGTGT	-	24	33.3	-	-	-	-	-	30.5	-	30.75	34.1	-	-	-	-	-	24.7	34.2	43.2
80_9_967	TTTGTGACGTCAACATTTAAAACAGACACACGCATATAGC	-	18	19.8	-	-	-	-	-	19.52	-	18.75	13.2	-	-	-	-	-	18.2	16.2	28.8
80_9_968	TCAGTCACAACGACAGTTGCAATCCTACTAATATTATAAA	-	22	18	-	-	-	-	-	24.4	-	24.75	12.1	-	-	-	-	-	24.05	18.9	19.2
80_9_969	TGCGCCACCGTGCACCCACACCCCGTGCACCCACACCCCG	-	20	31.5	-	-	-	-	-	29.28	-	32.25	40.7	-	-	-	-	-	33.8	27.9	48
81_9_8	<lmxll>	lm	ll	ll	lm	lm	ll	ll	ll	ll	ll	lm	lm	lm	ll	ll	lm	ll	lm	lm	ll
81_9_970	CTCTCCAGCGAGTACGTGCTGTAGTAGTACGCCTGCTCGA	34.85	-	-	20.8	29.75	-	-	-	-	-	33	28.6	48.4	-	-	24.8	-	30.55	44.1	-
81_9_971	GTTACTTTAGCTTGACAAAAAATGAACGAACGAGAGCCGT	21.25	-	-	17.6	29.75	-	-	-	-	-	25.5	27.5	17.6	-	-	22.4	-	17.55	16.2	-
81_9_972	ACGCCGGCTACAGGACCCAGATGGTCGGCAAGTGGCACGT	28.9	-	-	23.2	29.75	-	-	-	-	-	25.5	29.7	35.2	-	-	21.6	-	32.5	36	-
81_9_973	TACCTGTGTGAGAATGCTCGAAGGATAAGCATCGGCGTGT	23.8	-	-	32.8	39.1	-	-	-	-	-	28.5	33	37.4	-	-	25.6	-	27.95	23.4	-
81_9_974	TCTTGGTGGTGCGTGGCGTGACGTGACGTGTGACGAGTGG	27.2	-	-	24.8	34.85	-	-	-	-	-	39	28.6	44	-	-	27.2	-	25.35	30.6	-
81_9_975	TGAAAATTTGATTTGTCTTTACATAAAAAAAACAGATATG	23.8	-	-	25.6	28.9	-	-	-	-	-	35.25	26.4	30.8	-	-	17.6	-	26	27.9	-
81_9_976	GCGCCGTGGTGGCGCTGCTCTACTGCTATGCTAATAAGGA	39.1	-	-	27.2	25.5	-	-	-	-	-	31.5	26.4	26.4	-	-	27.2	-	29.9	31.5	-
81_9_977	AATAGGGGGCGCGCACTGTCGTGGCTGCGAATCACTGGAA	26.35	-	-	20	27.2	-	-	-	-	-	21	26.4	22	-	-	25.6	-	25.35	27.9	-
82_9_3	<lmxll>	lm	ll	ll	lm	lm	ll	ll	ll	ll	ll	lm	lm	lm	ll	lm	lm	ll	lm	lm	ll
82_9_978	TGTACATACACTGCGCGTACTCCCCTGAAGACAACTCGCG	29.75	-	-	27.2	31.45	-	-	-	-	-	39.75	22	30.8	-	42.92	22.4	-	34.45	33.3	-
82_9_979	GCTAGCACTGGACGCAAGTAAGACGTGACAAAAAAAAGTC	16.15	-	-	19.2	17.85	-	-	-	-	-	27	11	13.2	-	23.2	26.4	-	16.25	25.2	-
82_9_980	TAGCATTCAGTATTGGCCCTCTGCCGCCCGCGCCGGAGGG	38.25	-	-	36.8	30.6	-	-	-	-	-	35.25	35.2	55	-	41.76	36.8	-	29.25	36.9	-
83_9_10	<lmxll>	lm	ll	ll	lm	lm	lm	lm	lm	ll	lm	ll	ll	lm	lm	lm	lm	lm	ll	ll	ll
83_9_981	TCAGTCACATCGACTGTTACTAATTGTATTTTTTGTCGAG	24.65	-	-	20.8	29.75	21.93	25.92	20.4	-	22.14	-	-	15.4	28.35	26.68	24.8	22.1	-	-	-
83_9_982	TCAGCCAGGGGTCACCCACCTTCACAACAGACTCCACGTT	29.75	-	-	24	25.5	30.09	24.96	25.5	-	26.24	-	-	22	25.2	42.92	19.2	22.95	-	-	-
83_9_983	AGGGGCTGGCGAGGAGCGGGAAGGGACTCGTTATGGTATG	32.3	-	-	24.8	18.7	31.11	32.64	27.2	-	32.8	-	-	15.4	32.55	31.32	25.6	27.2	-	-	-
83_9_984	ACTAGTTTAATGCAGGATATTGGTTAGAAAATGGGCCACC	28.05	-	-	21.6	25.5	26.01	26.88	36.55	-	27.88	-	-	30.8	30.45	34.8	24	24.65	-	-	-
83_9_985	TTGACTGACAGAAAATGCTTTTAGCATTAACTCCACCTGA	7.65	-	-	8.8	11.05	6.12	10.56	18.7	-	9.84	-	-	8.8	12.6	9.28	4.8	10.2	-	-	-
83_9_986	GGTGTTTAAACTTGCTGTAAATCGGGCAAACGTGTTACCA	19.55	-	-	14.4	18.7	16.32	11.52	10.2	-	18.86	-	-	8.8	11.55	15.08	14.4	17	-	-	-
83_9_987	CATGTGTGTTTGTAGTGAACACATTGGTCGACTTCAAGGA	21.25	-	-	25.6	21.25	24.99	21.12	33.15	-	31.98	-	-	30.8	24.15	30.16	32.8	29.75	-	-	-
83_9_988	AGCGATGGAGGAGATTGGCTCAAGCGGCGCTACTCCAAGT	19.55	-	-	24	19.55	26.52	22.08	23.8	-	27.88	-	-	24.2	22.05	32.48	24.8	13.6	-	-	-
83_9_989	TCTTCAGTAAATAATAAACGTTTCACTACAAAATAGAAAT	35.7	-	-	40.8	24.65	25.5	28.8	26.35	-	21.32	-	-	17.6	32.55	30.16	25.6	29.75	-	-	-
83_9_990	AGGGGATGGTAGGTCATAGTAAAGGTTGTAGTAGATAGGA	17.85	-	-	18.4	16.15	18.36	15.36	21.25	-	22.96	-	-	4.4	23.1	15.08	27.2	14.45	-	-	-
84_9_14	<lmxll>	lm	ll	lm	ll	ll	ll	ll	ll	ll	ll	lm	lm	lm	ll	ll	lm	ll	lm	lm	ll
84_9_991	GGAACCGGCTGCTGGTGCTGCCCCCTGAAATAGGTACCCC	27.2	-	31.5	-	-	-	-	-	-	-	24	39.6	22	-	-	35.2	-	27.3	26.1	-
84_9_992	GTAAAAGCGCCGCGACGCCGACCGCCAAGTCAAGCGTTCA	34	-	18.9	-	-	-	-	-	-	-	29.25	31.9	28.6	-	-	27.2	-	30.55	36	-
84_9_993	GTTTAGGTGACGTTTAATCTCAAAGGGCCTTTGTCTCCTA	11.9	-	18	-	-	-	-	-	-	-	10.5	13.2	4.4	-	-	23.2	-	14.3	8.1	-
84_9_994	TGCAGCTCGCGGAGACGAGTCAGCTCCCCGAGCTCGCGGG	29.75	-	26.1	-	-	-	-	-	-	-	28.5	25.3	26.4	-	-	22.4	-	18.2	19.8	-
84_9_995	GTTATTCATGGATCAACCGAAATATTTGTAAGACGAGAGT	21.25	-	25.2	-	-	-	-	-	-	-	24.75	14.3	6.6	-	-	21.6	-	20.15	13.5	-
84_9_996	TGGACTGGTAGAAAATCCTTAGTTCAATAAAATAATAAAT	31.45	-	23.4	-	-	-	-	-	-	-	26.25	36.3	50.6	-	-	42.4	-	26	24.3	-
84_9_997	AACCCGACAATATTGAGGCCTTAAAAATAAGGATTTATCT	30.6	-	29.7	-	-	-	-	-	-	-	27	25.3	26.4	-	-	22.4	-	29.9	24.3	-
84_9_998	GACCCCCTCGTGTCTGCAGCGCGTGGTCCAAGACGCCGTC	24.65	-	21.6	-	-	-	-	-	-	-	27.75	17.6	22	-	-	26.4	-	29.25	28.8	-
84_9_999	AACACTCTTTCAAGAGTGTCATAGACTGCATCCCACTTCT	39.1	-	33.3	-	-	-	-	-	-	-	30	36.3	15.4	-	-	25.6	-	22.1	30.6	-
84_9_1000	GAACAACCTAATATTTTAATTGCAAAAGTAATGTCTGATC	17	-	24.3	-	-	-	-	-	-	-	23.25	23.1	24.2	-	-	16	-	15.6	24.3	-
84_9_1001	GTGGAGGTCGTCGTCACGCCTTCTTGGACTAGCAGCGCTA	27.2	-	19.8	-	-	-	-	-	-	-	27	13.2	24.2	-	-	34.4	-	20.8	18.9	-
84_9_1002	AGGTACAGGGAGCAGAATGTATGGGAGTACAAAAAAAAAT	17	-	12.6	-	-	-	-	-	-	-	15	15.4	19.8	-	-	13.6	-	16.25	15.3	-
84_9_1003	AAAACAAAAAATATGATATCGTTATCTTCTGTTACATATA	4.25	-	8.1	-	-	-	-	-	-	-	9	12.1	4.4	-	-	6.4	-	9.1	4.5	-
84_9_1004	ACGTACAGGTAATTCTGTGGAAAACACCTAGTGTGTTCGC	39.1	-	23.4	-	-	-	-	-	-	-	31.5	36.3	35.2	-	-	35.2	-	22.1	35.1	-
85_9_4	<lmxll>	lm	lm	lm	ll	ll	ll	ll	ll	ll	ll	lm	lm	lm	ll	ll	ll	ll	lm	lm	lm
85_9_1005	TAATCTTCCGAAAACACCACGACTGAAGTTTTACGGAAAT	14.45	17	29.7	-	-	-	-	-	-	-	15.75	14.3	15.4	-	-	-	-	15.6	18.9	15.36
85_9_1006	CCATTAAACTTTCGGACTTTATGACGTAAGATTGAGTGGA	19.55	23	16.2	-	-	-	-	-	-	-	11.25	18.7	13.2	-	-	-	-	17.55	16.2	11.52
85_9_1007	AGGTACCGGGGGCATATTGTATGGGAGTGCAAAAAAAAAA	10.2	16	20.7	-	-	-	-	-	-	-	15	23.1	15.4	-	-	-	-	9.75	10.8	11.52
85_9_1008	TCGCACTTGTGCCCGCAGAGAACTATGTCCGGGTCGTCTG	29.75	33	42.3	-	-	-	-	-	-	-	33.75	34.1	22	-	-	-	-	29.9	25.2	33.6
86_10_11	<lmxll>	ll	ll	lm	ll	ll	lm	ll	ll	lm	lm	ll	lm	ll	lm	ll	lm	ll	ll	lm	lm
86_10_1009	CGCTCATAGACTCTAAGGAGGACAAGGTGGCGCTGAAGCA	-	-	20.7	-	-	19.38	-	-	25.62	26.24	-	33	-	30.45	-	27.2	-	-	33.3	48
86_10_1010	CGCACTATCAACCCAGGGTTGTCCTCGCTGATGCTGTGTC	-	-	29.7	-	-	29.07	-	-	34.16	28.7	-	12.1	-	37.8	-	33.6	-	-	28.8	25.92
86_10_1011	CCCGGACCATTATTAACCATATATTAGACCTGTTGTGGGA	-	-	27	-	-	19.89	-	-	25.62	21.32	-	9.9	-	23.1	-	18.4	-	-	18.9	21.12
86_10_1012	AAGGCTAGACAAAAGTTTTGCCTCTCGCTCACTCACATCG	-	-	10.8	-	-	10.2	-	-	15.86	10.66	-	14.3	-	11.55	-	9.6	-	-	18.9	14.4
86_10_1013	AACTGATATAAGATCTATCCTAATCCTAACTTTAATATTA	-	-	10.8	-	-	17.34	-	-	28.06	21.32	-	19.8	-	10.5	-	14.4	-	-	15.3	12.48
86_10_1014	CTCACTATCGCGACGACGACGATAATGACGTCACTCCCAG	-	-	36.9	-	-	31.62	-	-	42.7	43.46	-	34.1	-	48.3	-	28.8	-	-	37.8	40.32
86_10_1015	GCGTTCACGAACAATATAGAATCGAATGCGAGTGCGACTA	-	-	32.4	-	-	26.01	-	-	30.5	25.42	-	36.3	-	22.05	-	29.6	-	-	24.3	16.32
86_10_1016	TTGACTGGTAGAGAATGCTTTAAGCCACCACCACCCAGTC	-	-	14.4	-	-	19.89	-	-	23.18	22.14	-	16.5	-	11.55	-	13.6	-	-	13.5	12.48
86_10_1017	AAGAGTTCCGTCACTTTAGTAACCGTCCCTGAGGAAGAGG	-	-	34.2	-	-	34.17	-	-	37.82	27.88	-	33	-	27.3	-	29.6	-	-	43.2	33.6
86_10_1018	TTGACTGGTAGAGAATGCTCTTAGCATTAAGTCCACATAA	-	-	4.5	-	-	6.63	-	-	12.2	14.76	-	6.6	-	10.5	-	13.6	-	-	6.3	21.12
86_10_1019	ATCATCTGTTCGCGGTCCTTGGCGAAGGACGAGGTTAGGG	-	-	28.8	-	-	28.05	-	-	31.72	30.34	-	35.2	-	30.45	-	21.6	-	-	43.2	35.52
87_10_3	<lmxll>	ll	lm	ll	ll	lm	ll	lm	lm	ll	ll	lm	ll	lm	ll	lm	lm	lm	lm	ll	ll
87_10_1020	GGAGAGGGAATTTGGGGTTATTTAGAATAATAATAATAAT	-	12	-	-	16.15	-	12.48	16.15	-	-	14.25	-	6.6	-	17.4	8.8	9.35	16.9	-	-
87_10_1021	ATGCAACAAGACCTACTACGGCGACATCGGTCGAACGTAC	-	29	-	-	17.85	-	21.12	35.7	-	-	36	-	28.6	-	29	34.4	30.6	24.7	-	-
87_10_1022	AGAAGGCCTTGGAGGAGCAGTACTATAGGTATAGTGATTA	-	17	-	-	20.4	-	4.8	14.45	-	-	17.25	-	6.6	-	15.08	14.4	9.35	7.15	-	-
88_10_8	<lmxll>	ll	lm	lm	ll	lm	lm	lm	lm	ll	ll	lm	ll	lm	ll	lm	lm	lm	lm	lm	ll
88_10_1023	CAAGAGCCGGCCGCGGCCCTCCCCGCGCGGACCTCGCCGC	-	39	22.5	-	26.35	34.17	23.04	28.05	-	-	30.75	-	35.2	-	37.12	28.8	26.35	36.4	43.2	-
88_10_1024	GTCCACTCCATGCAAAACATACACAGGAAGCGAGACATGG	-	21	33.3	-	28.9	31.62	33.6	31.45	-	-	29.25	-	28.6	-	25.52	32	32.3	34.45	39.6	-
88_10_1025	CTCCAGGATACTCCTCCACATTACCATATCGCACTATTTG	-	29	23.4	-	24.65	28.56	30.72	33.15	-	-	30.75	-	39.6	-	32.48	25.6	23.8	27.3	26.1	-
88_10_1026	GCCTCGCCCGCCCGCGCCGCGCCCGGACCGAGCGCCACGC	-	13	23.4	-	24.65	29.07	40.32	23.8	-	-	33	-	15.4	-	12.76	24	17	35.1	31.5	-
88_10_1027	CGCAGCGCGTGTGCGGGATGGTGCTCGCCAACTGCAAGCT	-	22	33.3	-	34	27.03	29.76	26.35	-	-	29.25	-	41.8	-	15.08	25.6	22.95	24.7	45.9	-
88_10_1028	AGCTGCTGGCGGCCACCGGGCGGCTGGAGGCGCGGGGCAC	-	33	36.9	-	17.85	27.54	34.56	38.25	-	-	39.75	-	13.2	-	33.64	32	34.85	33.8	44.1	-
88_10_1029	CCGCGCTGTGCCGAGGAGCCTTCGCCAGAGCCTCGTCTAT	-	16	37.8	-	39.1	31.11	34.56	31.45	-	-	28.5	-	24.2	-	18.56	24	22.95	38.35	45	-
88_10_1030	GCGCAAAAATGGCCGGGCAAAAAACAATAACAAGTGGGCA	-	40	29.7	-	29.75	25.5	33.6	26.35	-	-	30.75	-	26.4	-	30.16	22.4	34	29.9	32.4	-
89_10_17	<lmxll>	ll	lm	lm	ll	lm	lm	lm	lm	ll	lm	lm	lm	ll	ll	lm	lm	lm	lm	lm	lm
89_10_1031	TTAACAGTATTCCATAATAGTTTTTTTTATTAGAGGTAAC	-	6	7.2	-	6.8	11.22	12.48	5.1	-	7.38	7.5	8.8	-	-	10.44	6.4	9.35	7.8	9.9	7.68
89_10_1032	AGCTGAGTGGGTTCTCCGCGCCCAAGCTGGAGCTGGAGCA	-	45	24.3	-	30.6	38.25	34.56	28.9	-	27.88	35.25	38.5	-	-	38.28	40.8	34.85	39	42.3	36.48
89_10_1033	GTTGCCAAAATGCGAGTAAAACTTTTTATTTTTATTTGAA	-	10	21.6	-	18.7	13.77	15.36	13.6	-	18.04	14.25	16.5	-	-	19.72	12.8	9.35	11.7	8.1	8.64
89_10_1034	AGCTGTTGAAGCATTGCGACGTGGATATGCAGAAGTTCTG	-	17	18.9	-	17	21.42	13.44	17.85	-	26.24	27.75	39.6	-	-	33.64	25.6	29.75	24.05	33.3	34.56
89_10_1035	ACTCGTGCCCGGCCTTCCTCAAGAACGCACTGCATCTCCA	-	26	31.5	-	22.1	38.25	38.4	23.8	-	22.96	25.5	29.7	-	-	29	24.8	30.6	35.75	37.8	48.96
89_10_1036	TTCTCCACGGCTGTGATGTACGAGGCCAGGGTCCGAGTCT	-	30	36	-	34	33.15	23.04	45.9	-	43.46	36	25.3	-	-	30.16	39.2	27.2	31.2	39.6	47.04
89_10_1037	TTGACTGGTAGAAAATGCTTTTAGCATGAAGTCCACCTGA	-	17	25.2	-	19.55	17.85	9.6	19.55	-	20.5	21	18.7	-	-	18.56	21.6	21.25	15.6	19.8	19.2
89_10_1038	TGCCCCTCCAGCACCTTCAGCTTCAACACGGCTGACATTG	-	24	26.1	-	29.75	26.01	24	22.95	-	21.32	32.25	36.3	-	-	27.84	22.4	34.85	32.5	27.9	37.44
89_10_1039	GACAAACCATAGACGCGCCCTTTTTATTTTAATTTTTTTA	-	24	13.5	-	26.35	19.89	27.84	13.6	-	18.86	21.75	19.8	-	-	22.04	17.6	17	17.55	10.8	15.36
89_10_1040	AGGAAAAGGGAGTAAATTGTATGGGAGTGCAAAAAAAAAG	-	19	7.2	-	10.2	9.69	9.6	11.9	-	17.22	12.75	6.6	-	-	16.24	15.2	9.35	14.3	15.3	10.56
89_10_1041	AATTGCAGGAAGGAGTTTATCAAGTGTCACACCGAAAGGC	-	20	17.1	-	18.7	13.26	14.4	19.55	-	13.12	15.75	9.9	-	-	20.88	20	18.7	26.65	27.9	21.12
89_10_1042	TTCTCGACGCCGGCGATGTAGGAGGCCAGGGTGCGAGTCT	-	21	37.8	-	32.3	28.56	38.4	26.35	-	36.08	36	33	-	-	25.52	28.8	33.15	37.7	27	32.64
89_10_1043	ATCTAATTTTCCCCTCGCCGACTTGGAGTTGTTTGGAGCC	-	36	27	-	31.45	25.5	31.68	39.1	-	32.8	36.75	35.2	-	-	35.96	36	33.15	35.75	33.3	35.52
89_10_1044	ACAATCACCTACAGTTGTTCGAGTTCATAGGACGGATGCT	-	34	23.4	-	27.2	24.48	37.44	36.55	-	36.08	34.5	36.3	-	-	27.84	34.4	34	34.45	40.5	36.48
89_10_1045	GATGTCATAGAGTGTTGTAATAATTTGAGAGGACATATCA	-	17	12.6	-	15.3	19.38	20.16	16.15	-	26.24	27	30.8	-	-	17.4	19.2	28.9	18.85	26.1	30.72
89_10_1046	GCCGAGGTAGGCGCGGGGTAGAGGCGCTCTTCGCTTGTCG	-	27	21.6	-	29.75	29.07	23.04	31.45	-	29.52	30.75	31.9	-	-	20.88	24	21.25	28.6	31.5	35.52
89_10_1047	GCTACCTCGGCTTCCACGCAGACGCACAGATGCTGCTCGT	-	29	30.6	-	30.6	30.09	24	25.5	-	35.26	27.75	25.3	-	-	30.16	36	23.8	29.9	26.1	35.52
90_10_3	<lmxll>	lm	ll	ll	lm	ll	ll	ll	ll	lm	ll	ll	ll	ll	lm	ll	ll	ll	ll	ll	ll
90_10_1048	ACTAGGAGAAAGAATATTGATCCCACAGTAAACAATTACT	9.35	-	-	3.2	-	-	-	-	15.86	-	-	-	-	10.5	-	-	-	-	-	-
90_10_1049	TTGACTGGTAGAAAATGCTTCTAGCATTAAGTCCTCATTG	10.2	-	-	8	-	-	-	-	7.32	-	-	-	-	12.6	-	-	-	-	-	-
90_10_1050	AGGTACCGGGGTTAAACATTATAACATTAAGGGGTATTGA	12.75	-	-	6.4	-	-	-	-	7.32	-	-	-	-	17.85	-	-	-	-	-	-
91_10_21	<lmxll>	lm	ll	ll	lm	ll	ll	ll	ll	lm	ll	ll	ll	lm	lm	ll	ll	ll	ll	ll	ll
91_10_1051	TAAATTCCAGTTAAAACTGAACACATCCTCTGTCTGATTC	23.8	-	-	16	-	-	-	-	28.06	-	-	-	22	10.5	-	-	-	-	-	-
91_10_1052	TATATGTTGTATTGTGGATGATAAACTCTCAATCGCACAT	21.25	-	-	27.2	-	-	-	-	14.64	-	-	-	15.4	19.95	-	-	-	-	-	-
91_10_1053	AATTTGCGCGCTCCGCCAAAAGCGCCTCTAAAGCCCCAGG	27.2	-	-	27.2	-	-	-	-	31.72	-	-	-	24.2	36.75	-	-	-	-	-	-
91_10_1054	AGGTTCAGGAGCAGAAAGTAGGGAAGTACAAAATTAGTGG	25.5	-	-	22.4	-	-	-	-	21.96	-	-	-	19.8	24.15	-	-	-	-	-	-
91_10_1055	AGAGGCCCGATGTGAAGATCTTCCTGCCGTTCCGCTTCCA	28.05	-	-	27.2	-	-	-	-	23.18	-	-	-	13.2	19.95	-	-	-	-	-	-
91_10_1056	GTTACTCTATATTGTGAAAAACGAGCGAACGAGAGCTTTC	18.7	-	-	16.8	-	-	-	-	20.74	-	-	-	17.6	27.3	-	-	-	-	-	-
91_10_1057	TTGACTGGTAGAGAATGCTCATAGCATTAAGTCCACCTGA	18.7	-	-	24.8	-	-	-	-	23.18	-	-	-	19.8	19.95	-	-	-	-	-	-
91_10_1058	GCTACCTCGGCTTCCACTCCGACGCGCAGATGCTGCTGGT	22.95	-	-	19.2	-	-	-	-	23.18	-	-	-	24.2	29.4	-	-	-	-	-	-
91_10_1059	TTCTCCACACCGGCGATGTACGAGGCCAGGGTGCGCGTCT	30.6	-	-	22.4	-	-	-	-	31.72	-	-	-	19.8	31.5	-	-	-	-	-	-
91_10_1060	AGGGGGGATTTCCGGGACCGCTTCCGGTGCATATGCCATG	23.8	-	-	19.2	-	-	-	-	28.06	-	-	-	17.6	25.2	-	-	-	-	-	-
91_10_1061	AGTTCACCTCCTTCCTGCGCAAAGAGTACTCTCATGAGAA	30.6	-	-	24	-	-	-	-	23.18	-	-	-	28.6	21	-	-	-	-	-	-
91_10_1062	CTCTTCCCGCGTCGCGACCACTAGCTTCAGTATTCCAACT	17	-	-	18.4	-	-	-	-	15.86	-	-	-	26.4	24.15	-	-	-	-	-	-
91_10_1063	AGTTGAGCGGGTTCCCCGCGCCCAAGCTGGAGCTGGAGCA	38.25	-	-	31.2	-	-	-	-	34.16	-	-	-	30.8	31.5	-	-	-	-	-	-
91_10_1064	ACCTTCTAATTGTATTATAGGATTGGTTAGCTTCATCAGT	27.2	-	-	28.8	-	-	-	-	26.84	-	-	-	35.2	33.6	-	-	-	-	-	-
91_10_1065	AGAAGAAAACATTTACACGAAAAGAAAACTTCTTTCGTAC	19.55	-	-	29.6	-	-	-	-	18.3	-	-	-	15.4	30.45	-	-	-	-	-	-
91_10_1066	CGCTGCTGCGCTGCGAGGACCCGCCGCCCGTCACCGTCAC	31.45	-	-	26.4	-	-	-	-	20.74	-	-	-	30.8	24.15	-	-	-	-	-	-
91_10_1067	AGATGTTGAAGCACTGTGACGTGGATATGCAGAAGTTCTG	19.55	-	-	14.4	-	-	-	-	9.76	-	-	-	8.8	11.55	-	-	-	-	-	-
91_10_1068	AGTCATACCTACAATGTGCGGTATAGCGGCACGTATGGTG	26.35	-	-	24	-	-	-	-	24.4	-	-	-	26.4	21	-	-	-	-	-	-
91_10_1069	TGTCCCTCCAGCACCTTCAGCTTCAACACCGCTGACATTG	26.35	-	-	24.8	-	-	-	-	30.5	-	-	-	17.6	27.3	-	-	-	-	-	-
91_10_1070	CCAAAGTTTGTACTGTGGTGGTGCCATTTCAAAACACAAA	29.75	-	-	27.2	-	-	-	-	23.18	-	-	-	19.8	25.2	-	-	-	-	-	-
91_10_1071	TTCAGCTCCGGTATACCCGTCAGCTCGGGAGACCCCGCGC	31.45	-	-	30.4	-	-	-	-	28.06	-	-	-	28.6	32.55	-	-	-	-	-	-
92_10_3	<lmxll>	lm	ll	ll	lm	ll	ll	ll	ll	lm	ll	ll	lm	ll	lm	ll	ll	ll	ll	ll	lm
92_10_1072	GTGCATGTAGTCAAGTATTCAAATGAACTTGGTGTTTGTT	20.4	-	-	15.2	-	-	-	-	32.94	-	-	31.9	-	17.85	-	-	-	-	-	14.4
92_10_1073	CAGAGGAATGAGCATTTTAAAACATCTATTATGTCTATAT	29.75	-	-	26.4	-	-	-	-	23.18	-	-	19.8	-	19.95	-	-	-	-	-	24.96
92_10_1074	GGACGCCCTAACATTGACATGCATACAGATTTGGCAGGGG	35.7	-	-	28	-	-	-	-	31.72	-	-	14.3	-	24.15	-	-	-	-	-	45.12
93_10_12	<lmxll>	lm	ll	ll	lm	ll	ll	ll	ll	lm	lm	ll	lm	ll	lm	ll	ll	ll	ll	ll	lm
93_10_1075	TCTCACCAACACACGCGCAGCGCTACTATTACTACACTAT	21.25	-	-	22.4	-	-	-	-	23.18	17.22	-	25.3	-	17.85	-	-	-	-	-	37.44
93_10_1076	TCAGGATGATTTGTATTTGCCTTATTTTAAATTCCGCGAT	21.25	-	-	16.8	-	-	-	-	10.98	17.22	-	27.5	-	12.6	-	-	-	-	-	21.12
93_10_1077	CCAAGAATGAACTGCTGCAGGTGAGTGTACCTATAGGAGC	23.8	-	-	28	-	-	-	-	15.86	18.86	-	16.5	-	13.65	-	-	-	-	-	31.68
93_10_1078	AGTCGCTCGGAGGAAACGCGAGGACCACTATCGTAATCTG	25.5	-	-	32.8	-	-	-	-	24.4	34.44	-	35.2	-	22.05	-	-	-	-	-	32.64
93_10_1079	TCAACCGTTGTACCGTTTTCAGGACTTTATAGATGGACTG	33.15	-	-	24	-	-	-	-	32.94	31.98	-	44	-	32.55	-	-	-	-	-	35.52
93_10_1080	ATACGCGTGAGCTTCGAGTCTCTGTAGGGGATGTGCGACT	28.05	-	-	32.8	-	-	-	-	29.28	27.88	-	36.3	-	23.1	-	-	-	-	-	28.8
93_10_1081	CCGCGCTGTGGCGAGGCGCCTTCGCCAGAGCTTCGTCTAT	28.05	-	-	40	-	-	-	-	30.5	29.52	-	29.7	-	27.3	-	-	-	-	-	40.32
93_10_1082	GATGGCTAGTGTATTAGGTGTATGTAATGCTGATGCTCAC	20.4	-	-	26.4	-	-	-	-	40.26	28.7	-	28.6	-	24.15	-	-	-	-	-	24.96
93_10_1083	CTGTTGTCAAATGCTGCTGTCATTATACGGTCACAGATAA	11.05	-	-	4	-	-	-	-	3.66	16.4	-	9.9	-	11.55	-	-	-	-	-	21.12
93_10_1084	GCCTCACTAGCCCGCGCCGCGCCCGGACCGAGCGCCACGC	26.35	-	-	21.6	-	-	-	-	28.06	27.88	-	17.6	-	19.95	-	-	-	-	-	37.44
93_10_1085	CATTCGGCAGTGGCAATGATGTGGATGGCTATATGGTAGC	18.7	-	-	23.2	-	-	-	-	18.3	18.86	-	22	-	24.15	-	-	-	-	-	25.92
93_10_1086	GTCCATTCCATGCAGAATATACACAGGAAGCGAGACATGG	11.9	-	-	24	-	-	-	-	12.2	20.5	-	13.2	-	17.85	-	-	-	-	-	31.68
94_10_19	<lmxll>	lm	ll	ll	lm	ll	ll	lm	lm	lm	ll	ll	ll	lm	lm	ll	ll	lm	lm	ll	ll
94_10_1087	AACCCGCGGAAGGGAGCCAGCCCCGTGCCCGGGCCCACCA	28.9	-	-	28.8	-	-	35.52	32.3	28.06	-	-	-	44	26.25	-	-	28.9	36.4	-	-
94_10_1088	TACATCTCTATATTCCTCAGCACATCCGTCTTCATCTCAA	34.85	-	-	22.4	-	-	23.04	32.3	30.5	-	-	-	22	22.05	-	-	22.1	33.15	-	-
94_10_1089	GGAGGAAGGTTATAGATAGATCACTCAACTGTTTAGCTAT	19.55	-	-	20.8	-	-	31.68	22.1	28.06	-	-	-	24.2	23.1	-	-	20.4	28.6	-	-
94_10_1090	AGTCATTGTTTATATTGTACACATACAGCTTCAGTGGCCG	32.3	-	-	24	-	-	24.96	29.75	21.96	-	-	-	30.8	15.75	-	-	23.8	27.3	-	-
94_10_1091	AAGAGGAGCAAAGGATGATCAGGCAGGATAAGGAATGTAA	17.85	-	-	14.4	-	-	18.24	13.6	12.2	-	-	-	17.6	17.85	-	-	14.45	14.95	-	-
94_10_1092	GTTACTCTAGCTAGAGAAAAAATGAAGGAACGAGAACTGA	22.1	-	-	24	-	-	22.08	25.5	20.74	-	-	-	28.6	18.9	-	-	22.1	18.2	-	-
94_10_1093	AAATGTTGCACTGCTTTTCATGTGAATGCAAGCATTTTAC	32.3	-	-	29.6	-	-	21.12	26.35	15.86	-	-	-	28.6	16.8	-	-	18.7	32.5	-	-
94_10_1094	GCCGCTGCCGCGACCCATGCGATGAGAGCTCCTGCGGCCT	25.5	-	-	15.2	-	-	23.04	16.15	19.52	-	-	-	33	18.9	-	-	21.25	23.4	-	-
94_10_1095	AGCAAATAGGGCTGTGGTTGATGACTTTGCAATCCGTGTT	31.45	-	-	32.8	-	-	38.4	33.15	29.28	-	-	-	30.8	32.55	-	-	35.7	28.6	-	-
94_10_1096	CCGGGCTACAGTACTCCACCATAACAACAAGTGACATACA	15.3	-	-	19.2	-	-	15.36	21.25	31.72	-	-	-	26.4	13.65	-	-	20.4	22.1	-	-
94_10_1097	GGAGCTCAACCTGGGCGCCTGCGTCAACGCGCTGGTGGCG	22.95	-	-	17.6	-	-	12.48	13.6	24.4	-	-	-	4.4	11.55	-	-	23.8	22.1	-	-
94_10_1098	CGTCAGCTGGTCCCCGGCGATCCTCCAGCGCCGCACGTGC	17	-	-	24.8	-	-	21.12	25.5	18.3	-	-	-	15.4	21	-	-	20.4	24.05	-	-
94_10_1099	GTGTGTTAGGAACCCGACTACCTAATTGGACTTTTTTTTA	15.3	-	-	14.4	-	-	12.48	15.3	17.08	-	-	-	17.6	12.6	-	-	14.45	12.35	-	-
94_10_1100	GAGGTGGTCATCACCCCTAACACCAACTGGGGAGGGGAGG	32.3	-	-	28	-	-	32.64	26.35	29.28	-	-	-	39.6	26.25	-	-	39.1	29.9	-	-
94_10_1101	GTGGATTATTGCAGGGTCGGTTTGCTTATACTACAGATGA	23.8	-	-	16.8	-	-	18.24	17	13.42	-	-	-	13.2	27.3	-	-	18.7	27.3	-	-
94_10_1102	AACAACCACTGCCAGGACCCTTGTCCGGGCAGCTGCGGCG	8.5	-	-	11.2	-	-	13.44	13.6	10.98	-	-	-	8.8	9.45	-	-	11.05	14.95	-	-
94_10_1103	AGGTACAGGGATTTTACGCTCAATGTACGTAATATAGAAC	24.65	-	-	20.8	-	-	18.24	24.65	25.62	-	-	-	22	26.25	-	-	24.65	22.1	-	-
94_10_1104	TTGAGCGGCAGATTTTTTTTAGCTTTAAGTGCACCTATTA	22.95	-	-	19.2	-	-	13.44	14.45	23.18	-	-	-	4.4	17.85	-	-	12.75	16.9	-	-
94_10_1105	AGCTGCGCCAAATTACACAGTAATTATTTGACTGGCGGCG	25.5	-	-	29.6	-	-	31.68	18.7	34.16	-	-	-	26.4	31.5	-	-	26.35	27.95	-	-
95_10_8	<lmxll>	lm	ll	lm	lm	ll	lm	ll	ll	lm	lm	ll	lm	ll	lm	ll	ll	ll	ll	lm	lm
95_10_1106	AGTTTCAGGAGCAGAAAGTTTACTCAGTTAGGTATATTTA	20.4	-	27	31.2	-	22.95	-	-	28.06	31.16	-	33	-	30.45	-	-	-	-	27	38.4
95_10_1107	GAAGAGGACATTTAAAGGGTTATTGATTTAATCTGGCACT	17.85	-	19.8	24.8	-	22.44	-	-	20.74	17.22	-	23.1	-	22.05	-	-	-	-	18.9	24
95_10_1108	CCTCGGGGCTTGTTGCAGTCAAATTGCAACAGTCTCGGAT	26.35	-	19.8	25.6	-	29.58	-	-	29.28	27.06	-	12.1	-	13.65	-	-	-	-	29.7	40.32
95_10_1109	GGGTCACTCTATATATATAACGGAAAACAAAGCTTCAGAG	28.05	-	27.9	18.4	-	25.5	-	-	32.94	32.8	-	15.4	-	16.8	-	-	-	-	35.1	35.52
95_10_1110	AGAAGGCCTTGGAGGAGCAGTACTATAGGTATGGCATTGC	22.1	-	23.4	20.8	-	20.4	-	-	29.28	22.96	-	29.7	-	25.2	-	-	-	-	17.1	32.64
95_10_1111	ATGCAACAAGACCTACTACGGCGACATCGGACGAACATAC	29.75	-	29.7	27.2	-	32.13	-	-	46.36	30.34	-	27.5	-	18.9	-	-	-	-	24.3	27.84
95_10_1112	TGTAGCATGTGCGCGTGAAAACAGATGACAGTCGCGTCGC	30.6	-	25.2	28	-	23.46	-	-	24.4	21.32	-	30.8	-	14.7	-	-	-	-	32.4	31.68
95_10_1113	TTAACTAGTAGATAATGCTTTCAGCATTAAGTCCACCTGG	6.8	-	6.3	8.8	-	7.65	-	-	7.32	6.56	-	12.1	-	16.8	-	-	-	-	9	13.44
96_10_15	<lmxll>	lm	lm	ll	lm	lm	ll	lm	lm	ll	ll	lm	ll	lm	ll	lm	ll	lm	lm	ll	ll
96_10_1114	TTGACTGGTAGAGAATGCTCTTAGCATTTAGTCCACCTAA	12.75	13	-	9.6	17	-	9.6	10.2	-	-	20.25	-	11	-	20.88	-	11.05	13	-	-
96_10_1115	ATCATCTGCTCCTGCTCCTTGGCGAACGAGGAAGTTAGCG	36.55	31	-	32	33.15	-	27.84	27.2	-	-	35.25	-	22	-	38.28	-	32.3	28.6	-	-
96_10_1116	TCTGGTTTCATCTATATACCAACTTGGAATGAATAATGCG	11.05	5	-	4.8	16.15	-	7.68	3.4	-	-	9	-	6.6	-	9.28	-	11.05	7.15	-	-
96_10_1117	TACCTCTGTATCCTCCGCTCGATCGCCGCATGTGATGTTA	28.9	26	-	23.2	33.15	-	19.2	26.35	-	-	26.25	-	39.6	-	33.64	-	24.65	29.9	-	-
96_10_1118	AACGGATATAGATCTATTCTAATCCTAACTAATCCTAACT	15.3	20	-	17.6	16.15	-	18.24	14.45	-	-	24	-	17.6	-	20.88	-	14.45	11.05	-	-
96_10_1119	CCCGGACCATTATAAATCATATTAGACTGCTGTTGTGGGA	17.85	18	-	23.2	29.75	-	23.04	13.6	-	-	24	-	11	-	19.72	-	17	24.7	-	-
96_10_1120	GATCGCGTGAGACGTCGTCGGTCGCTATGGCCTGGGTCTC	24.65	13	-	24.8	22.95	-	23.04	14.45	-	-	23.25	-	19.8	-	29	-	23.8	25.35	-	-
96_10_1121	CTCACTATCGCGACGACGACGACAATGACGTCACTCCCAG	35.7	44	-	35.2	34	-	30.72	28.05	-	-	40.5	-	33	-	29	-	31.45	29.25	-	-
96_10_1122	CGGCGCGGGAGGCTCGGCAGTACGTGGACATCTGCCTCGG	25.5	25	-	26.4	22.1	-	25.92	22.1	-	-	32.25	-	26.4	-	32.48	-	31.45	27.3	-	-
96_10_1123	CAGGACGCCCAGGTGGGACGGGGTTCCAGCCCTGAGGGAG	34	18	-	20	21.25	-	20.16	15.3	-	-	21.75	-	28.6	-	13.92	-	17	32.5	-	-
96_10_1124	AAGAGTTCCGTCACTCTAGTAACCGTCCCTGAGGAAGAGG	21.25	28	-	34.4	34	-	22.08	34	-	-	37.5	-	41.8	-	27.84	-	37.4	29.9	-	-
96_10_1125	CGCACTATCAACCCAGGATTATCCTCGCTGATGCTGTGCC	19.55	14	-	24.8	27.2	-	27.84	13.6	-	-	26.25	-	24.2	-	18.56	-	26.35	22.1	-	-
96_10_1126	TCCGAGTCCGACAGCTGCTTCCTCATGAGCAGCTTCTTGA	7.65	9	-	6.4	6.8	-	11.52	5.95	-	-	9.75	-	6.6	-	12.76	-	7.65	9.75	-	-
96_10_1127	TTGCTTTCCTCCTGTTGTGGTGGATCTTGTCATCCCATAA	26.35	17	-	24	18.7	-	24.96	25.5	-	-	32.25	-	28.6	-	23.2	-	22.95	27.95	-	-
96_10_1128	CGCTCATCGACTCTAAGGAGGACAAGGTGGCGTTGAAGCA	27.2	32	-	32	22.1	-	25.92	17	-	-	26.25	-	33	-	26.68	-	32.3	27.95	-	-
97_11_5	<lmxll>	ll	ll	ll	ll	ll	ll	ll	ll	ll	lm	ll	lm	ll	lm	ll	lm	lm	ll	ll	lm
97_11_1129	AGGTTCCGTAGCAGACATTCTTCAAATATTCATCGTACAG	-	-	-	-	-	-	-	-	-	19.68	-	18.7	-	17.85	-	20.8	18.7	-	-	10.56
97_11_1130	ACATCATCCGGGTGTTCCAGGAGACCGATCCGGATGGTAT	-	-	-	-	-	-	-	-	-	10.66	-	13.2	-	16.8	-	16.8	10.2	-	-	22.08
97_11_1131	AGAAGAAAGTTCAATTTGTTCTAAAATATATCGGCGTTTA	-	-	-	-	-	-	-	-	-	38.54	-	38.5	-	42	-	33.6	29.75	-	-	27.84
97_11_1132	GATTTGGAAATTCCTCAGGACTCTGGGCGTGGGAAAACCT	-	-	-	-	-	-	-	-	-	22.14	-	16.5	-	24.15	-	28.8	24.65	-	-	17.28
97_11_1133	AGGTACCGGGAGCAAATTTTATGGGAGTATCTAACGTTAA	-	-	-	-	-	-	-	-	-	19.68	-	26.4	-	26.25	-	21.6	15.3	-	-	16.32
98_11_10	<lmxll>	ll	ll	ll	ll	ll	ll	lm	ll	ll	lm	lm	lm	ll	lm	ll	lm	lm	ll	ll	ll
98_11_1134	ATGTTCAACATTTGGCGTGCCATTCGTGTTGAATGAAAGT	-	-	-	-	-	-	21.12	-	-	21.32	18.75	24.2	-	19.95	-	21.6	28.9	-	-	-
98_11_1135	GTTCAGATTAGTTCCGCTACTCGACAACAGATGGCGTTAA	-	-	-	-	-	-	30.72	-	-	29.52	32.25	27.5	-	28.35	-	41.6	32.3	-	-	-
98_11_1136	TACACGGAGCACATTGTATCGGAGTGCAAAAAAGGACATC	-	-	-	-	-	-	33.6	-	-	24.6	36.75	39.6	-	28.35	-	27.2	34	-	-	-
98_11_1137	GCGTGCAGGGGTACTCCTACGCTGGACAGTACGCTCAGTA	-	-	-	-	-	-	39.36	-	-	41	46.5	27.5	-	38.85	-	21.6	36.55	-	-	-
98_11_1138	AGTCCCAGAACCTGTCCATGTTCCTCGCCACGCAGAACAA	-	-	-	-	-	-	12.48	-	-	15.58	22.5	17.6	-	17.85	-	17.6	16.15	-	-	-
98_11_1139	CTCTGGCTGTCAGACATTACTTTGAGGAACTGCGCCGCCC	-	-	-	-	-	-	24.96	-	-	17.22	19.5	17.6	-	21	-	22.4	17	-	-	-
98_11_1140	CCTTTGATCATGGCGATCACCTCTATCATGGCGAACTTCT	-	-	-	-	-	-	15.36	-	-	17.22	18	26.4	-	16.8	-	23.2	25.5	-	-	-
98_11_1141	TGCTGATGGGACGCATGGAGACCGTCTTCGCTGATGCCGC	-	-	-	-	-	-	26.88	-	-	29.52	33.75	25.3	-	19.95	-	29.6	29.75	-	-	-
98_11_1142	TGTGCGAGTTTCTCTTGTCGAAGGTCGAGAGTTGGCGAAA	-	-	-	-	-	-	25.92	-	-	25.42	33.75	35.2	-	25.2	-	32	31.45	-	-	-
98_11_1143	TTCACTGATAGAAAATGCTTTTAGCATTAAGTCCACCTTA	-	-	-	-	-	-	4.8	-	-	13.12	10.5	17.6	-	11.55	-	9.6	11.05	-	-	-
99_11_9	<lmxll>	ll	lm	ll	ll	ll	ll	ll	ll	ll	lm	ll	lm	ll	lm	ll	lm	lm	ll	ll	lm
99_11_1144	GTTTGCCTCCAAACGGACACTAAACTCATATCTCTGACAA	-	23	-	-	-	-	-	-	-	32.8	-	14.3	-	18.9	-	33.6	24.65	-	-	21.12
99_11_1145	GGCTGCTGGAGAACAGGTGCGCTCTCTTACTAATTCATAG	-	6	-	-	-	-	-	-	-	5.74	-	7.7	-	3.15	-	4.8	4.25	-	-	8.64
99_11_1146	GAAAAAATGGTATTTGATATTATGGTATTAAGGTTACATG	-	21	-	-	-	-	-	-	-	19.68	-	27.5	-	25.2	-	22.4	22.1	-	-	23.04
99_11_1147	TAACTGCTTACTTACACTAGTATCATCATCATCATCATCA	-	27	-	-	-	-	-	-	-	25.42	-	20.9	-	46.2	-	24.8	25.5	-	-	26.88
99_11_1148	ACATCATCTGGGTGTTCCAGGAGACCGATCCGGATGATGT	-	27	-	-	-	-	-	-	-	30.34	-	27.5	-	13.65	-	24.8	20.4	-	-	31.68
99_11_1149	CCTGTAGGGAGGAAATCATTCTTAATTTAGAATAGATATA	-	7	-	-	-	-	-	-	-	13.12	-	5.5	-	10.5	-	19.2	17.85	-	-	13.44
99_11_1150	CTAAGAGCGTCCTCCAGAAACACATCCGTAAAGCAAGCCG	-	20	-	-	-	-	-	-	-	31.98	-	36.3	-	19.95	-	29.6	25.5	-	-	40.32
99_11_1151	TCAGCGAGAGGCACAACCCGACGTGAGTACATATGTCGCA	-	13	-	-	-	-	-	-	-	14.76	-	24.2	-	28.35	-	16.8	22.1	-	-	29.76
99_11_1152	GAGAAACAGATATAATGTGGTTATTTAAACACACACACAC	-	33	-	-	-	-	-	-	-	33.62	-	24.2	-	30.45	-	32	28.05	-	-	48
100_11_3	<lmxll>	ll	lm	ll	ll	lm	ll	ll	lm	lm	ll	ll	ll	lm	ll	lm	ll	ll	ll	lm	lm
100_11_1153	TATAAGACAATTTGTCACAGTATTTCTGGGCCTTGACAAC	-	12	-	-	10.2	-	-	8.5	14.64	-	-	-	4.4	-	15.08	-	-	-	12.6	14.4
100_11_1154	GACCTCTCGGACTCCTCCGAGGGGTATTCTGGGTCTGTCC	-	26	-	-	27.2	-	-	25.5	19.52	-	-	-	26.4	-	29	-	-	-	26.1	43.2
100_11_1155	TCAAGGGCGTCTGTTTCACATACCAATAGCCATTCACGTT	-	18	-	-	25.5	-	-	21.25	30.5	-	-	-	19.8	-	18.56	-	-	-	24.3	29.76
101_11_6	<lmxll>	lm	ll	lm	lm	ll	lm	lm	ll	ll	lm	lm	lm	ll	lm	ll	lm	lm	lm	ll	ll
101_11_1156	AGCTGAGGAACATATCAGCTCACACCGAGGGTGATGTGCT	28.05	-	33.3	32	-	24.48	27.84	-	-	19.68	25.5	30.8	-	22.05	-	31.2	33.15	27.3	-	-
101_11_1157	CGCTCCACAATATACATTCTCTCCGGACTGGAGCATCTGG	34	-	31.5	27.2	-	30.6	24.96	-	-	25.42	28.5	13.2	-	24.15	-	33.6	27.2	32.5	-	-
101_11_1158	AGGTACAGGGAGCAAATTGTATGAGAGTGCAAAAAAAACT	17	-	20.7	13.6	-	19.38	20.16	-	-	17.22	13.5	17.6	-	26.25	-	16	19.55	18.2	-	-
101_11_1159	ACGGAACAAGTGTTAACTTGACTGCTACATTGGCAGACTA	28.05	-	23.4	26.4	-	26.01	14.4	-	-	15.58	30.75	28.6	-	34.65	-	20	22.1	23.4	-	-
101_11_1160	TCTTCCACCTTCAGGTAGTACGGGTAGAGGTCATCGAAGC	25.5	-	27	26.4	-	29.07	31.68	-	-	20.5	26.25	25.3	-	29.4	-	24	20.4	24.7	-	-
101_11_1161	GACCTCTCAGACTGCTCTGAGGGGTATTCCGGGTCTGTCC	17	-	29.7	26.4	-	28.05	26.88	-	-	21.32	27.75	35.2	-	23.1	-	25.6	34	24.05	-	-
102_11_16	<lmxll>	lm	ll	lm	lm	lm	ll	lm	lm	lm	ll	lm	ll	ll	lm	lm	lm	lm	lm	ll	lm
102_11_1162	TAAGATCATCAGGTTTATAAAAGACCTGGACCTGGATAGT	33.15	-	18	26.4	22.95	-	24.96	20.4	21.96	-	24.75	-	-	21	23.2	24.8	28.05	22.75	-	34.56										1904-01-01 11:02:00	1904-01-01 16:01:00	1904-01-02 07:01:00
103_11_12	<lmxll>	lm	ll	lm	lm	lm	lm	lm	lm	lm	ll	lm	ll	lm	ll	lm	ll	ll	lm	lm	ll
103_11_1163	TGAGGGGGTAAAGAAGGTAGCATGACTATGTGCAACTATC	22.1	-	23.4	18.4	20.4	25.5	21.12	32.3	15.86	-	23.25	-	13.2	-	35.96	-	-	20.15	31.5	-
103_11_1164	TACTCGTCTTGGGGGCGGAGGATCAGCTCGGTCTCCTTGT	33.15	-	27	22.4	23.8	20.91	29.76	22.95	37.82	-	29.25	-	37.4	-	25.52	-	-	19.5	18	-
103_11_1165	TGTGTACCTACTGCAGATTATACAGGGTGTTTTTATCGGT	27.2	-	26.1	16.8	22.95	20.4	16.32	15.3	13.42	-	27	-	19.8	-	24.36	-	-	18.85	24.3	-
103_11_1166	GGCTGCTGGAGAACAGGTGCGCTCTCTTACTGCTTCATAC	22.1	-	26.1	17.6	23.8	21.93	28.8	29.75	18.3	-	26.25	-	35.2	-	25.52	-	-	25.35	27.9	-
103_11_1167	TTTGCTGTTAGAAAGTGCTCTTAACACATTAAGCCCAAAT	30.6	-	28.8	24	29.75	26.52	38.4	32.3	29.28	-	30	-	37.4	-	35.96	-	-	31.85	22.5	-
103_11_1168	GAGAAATAGATATAATGTGGTTATTTAAATACTCAATAAC	22.1	-	32.4	29.6	32.3	23.46	29.76	28.9	25.62	-	28.5	-	19.8	-	18.56	-	-	32.5	27	-
103_11_1169	AGATACATGATGGTGATGTTTCCCTGATGCAGGTTAAGAC	29.75	-	27.9	35.2	28.9	35.19	35.52	35.7	40.26	-	30.75	-	26.4	-	37.12	-	-	27.95	28.8	-
103_11_1170	AGAAGCAGCAGGAGTACCTGGCGAGGAAAGAGAAGAAGGA	24.65	-	23.4	22.4	28.9	24.99	20.16	17.85	26.84	-	21	-	28.6	-	22.04	-	-	22.1	14.4	-
103_11_1171	CCCTAACGCACGCTTCGCATCATCAGAACCGGCTAACCGA	32.3	-	27.9	19.2	25.5	23.97	23.04	31.45	26.84	-	25.5	-	28.6	-	38.28	-	-	15.6	25.2	-
103_11_1172	TCAGCGAGAGGCACAACCCGACGTGAGTACATATATCGCA	18.7	-	21.6	26.4	30.6	19.38	21.12	15.3	14.64	-	13.5	-	15.4	-	15.08	-	-	24.7	24.3	-
103_11_1173	ACTCACTCCGGCGGGAGGGCTGTGTCTAGCTGCTGGGCTC	34.85	-	32.4	22.4	35.7	27.03	28.8	37.4	36.6	-	33	-	37.4	-	48.72	-	-	46.15	30.6	-
103_11_1174	TTGACTGGTCGAGAATGCTCTTAAGTCCACCGGATTGTAC	27.2	-	42.3	20.8	27.2	28.05	34.56	25.5	23.18	-	31.5	-	22	-	26.68	-	-	29.25	33.3	-
104_11_4	<lmxll>	lm	lm	lm	lm	lm	lm	ll	lm	lm	ll	ll	ll	lm	ll	lm	ll	ll	lm	lm	ll
104_11_1175	TTTAATGCCATATAGCGGCGATTCTTCACAGCTAAAAGGC	23.8	14	28.8	24	27.2	21.93	-	26.35	18.3	-	-	-	28.6	-	25.52	-	-	14.95	24.3	-
104_11_1176	TGTGCGATTGAAAACAGTGCTTCGTGGTAATTTGAGTTTA	24.65	25	19.8	22.4	20.4	24.48	-	21.25	28.06	-	-	-	11	-	23.2	-	-	20.8	20.7	-
104_11_1177	GTAGGTTCTTAGGACCGTGTAATGTGGCGACATCTATCCT	28.05	8	26.1	23.2	19.55	26.01	-	24.65	30.5	-	-	-	26.4	-	5.8	-	-	33.15	34.2	-
104_11_1178	GGTGACGTCATCATCGCTCGCTACACAGACAACATCCACT	34	13	34.2	24.8	28.05	27.03	-	35.7	23.18	-	-	-	13.2	-	13.92	-	-	35.1	40.5	-
105_11_8	<lmxll>	lm	lm	lm	lm	lm	lm	ll	lm	lm	ll	ll	ll	lm	ll	lm	ll	ll	lm	lm	lm
105_11_1179	GCGTGCAGGGGTACTCCTACGCCGGACAGTACGCTCAGTA	25.5	25	29.7	28	29.75	37.74	-	35.7	34.16	-	-	-	28.6	-	37.12	-	-	44.2	46.8	43.2
105_11_1180	AGACTCCACTAGGCAGCCGCTCGGTATGTATAGTGTCTAT	28.05	37	29.7	30.4	25.5	31.62	-	18.7	31.72	-	-	-	39.6	-	32.48	-	-	28.6	31.5	44.16
105_11_1181	TAGAAATAGGCTATAATAGCATAGTCTTACCTGAGCAACT	29.75	28	30.6	29.6	34.85	32.13	-	34	32.94	-	-	-	33	-	39.44	-	-	33.8	39.6	52.8
105_11_1182	TGCACTGGTAGAAAATGCTTTTAGCATTAAGTCCACCTTA	7.65	11	4.5	7.2	17	8.67	-	10.2	10.98	-	-	-	11	-	13.92	-	-	7.15	6.3	5.76
105_11_1183	AGCTGGTACATGGAGCACATTGTATCGGAGTGCAAAAAAG	27.2	31	30.6	27.2	32.3	32.64	-	23.8	32.94	-	-	-	17.6	-	34.8	-	-	30.55	22.5	16.32
105_11_1184	GCGATCATGAAAAATATAGAATCGAATACGAGTGCGACTA	21.25	21	18.9	24	25.5	31.11	-	26.35	21.96	-	-	-	19.8	-	26.68	-	-	14.3	19.8	24
105_11_1185	GTGTTCCAAAAATACTAAGCCCCAAAAGCGTGAATTTTCA	17.85	23	23.4	14.4	19.55	19.89	-	20.4	18.3	-	-	-	17.6	-	15.08	-	-	22.75	19.8	34.56
105_11_1186	TAGAGATGCTCTTAGCATTAAGTTCACCTGATTGTATTTG	28.05	22	28.8	20.8	34.85	23.46	-	24.65	20.74	-	-	-	19.8	-	25.52	-	-	16.9	26.1	16.32
106_11_5	<lmxll>	lm	lm	lm	lm	lm	lm	lm	lm	lm	ll	lm	ll	lm	ll	lm	ll	ll	lm	lm	ll
106_11_1187	TTGACTGACAGAAAATGCTTTTAGCATTAAATCTAACTGA	21.25	33	22.5	20.8	26.35	20.91	27.84	22.1	25.62	-	33	-	30.8	-	32.48	-	-	20.8	12.6	-
106_11_1188	CAATTCCTTTTTTGAGCACAGTTATCCCAGATGTTCGCAT	17.85	25	20.7	22.4	18.7	23.46	23.04	22.1	18.3	-	27.75	-	8.8	-	31.32	-	-	26	27.9	-
106_11_1189	TCTAGTTCAGGTTTGATAGTTTGTCGAAAACTATAAAAGT	17.85	17	17.1	22.4	16.15	20.91	19.2	16.15	18.3	-	20.25	-	17.6	-	25.52	-	-	16.25	18.9	-
106_11_1190	TTATATTAAGTCCATCAGAAGTTTTGTATCGCGTAGCCTC	18.7	18	18.9	28.8	26.35	27.03	30.72	22.95	32.94	-	25.5	-	33	-	24.36	-	-	20.15	19.8	-
106_11_1191	GTCTATATAACAACAACTGGCTGTTGGGAGATAGTGGCTA	21.25	16	20.7	26.4	17.85	17.85	13.44	13.6	19.52	-	28.5	-	17.6	-	17.4	-	-	16.25	19.8	-
107_12_7	<lmxll>	ll	ll	lm	ll	ll	ll	lm	ll	ll	lm	lm	lm	lm	ll	ll	lm	ll	lm	lm	lm
107_12_1192	AATGCTTATTGTATTGTATTACAAATTACTAACAGACGGC	-	-	18.9	-	-	-	32.64	-	-	28.7	21	23.1	41.8	-	-	27.2	-	24.05	18.9	23.04
107_12_1193	GTACAGAAAGTAGGATATTAAAACCTACAAATAAAAGTTT	-	-	15.3	-	-	-	17.28	-	-	17.22	21	23.1	24.2	-	-	13.6	-	23.4	18	28.8
107_12_1194	ACAGCTTAAGGATAATCTAATGAGAATGTACCTACTGGAA	-	-	15.3	-	-	-	13.44	-	-	22.14	17.25	22	8.8	-	-	17.6	-	15.6	11.7	17.28
107_12_1195	AGGAACCACATGAGATTCAAAATGTACGGTATAACTTGTA	-	-	18	-	-	-	8.64	-	-	12.3	20.25	23.1	8.8	-	-	16	-	12.35	7.2	16.32
107_12_1196	CTGTGATATCTTGTATGAACCAAAGGTTTTAACTAATTGG	-	-	26.1	-	-	-	27.84	-	-	24.6	25.5	34.1	26.4	-	-	20.8	-	20.15	33.3	15.36
107_12_1197	TGAAAAGGTTTACAGACGCAGCAATTCCAAAATCCCAAAC	-	-	28.8	-	-	-	35.52	-	-	36.9	39	24.2	33	-	-	22.4	-	35.1	32.4	23.04
107_12_1198	GATTGGATACGCGCTGTGGCTGCGTATATGCCTGAGTATA	-	-	19.8	-	-	-	25.92	-	-	31.98	32.25	30.8	24.2	-	-	36.8	-	31.85	21.6	20.16
108_12_11	<lmxll>	ll	ll	lm	ll	ll	ll	lm	ll	ll	lm	lm	lm	lm	lm	ll	lm	ll	lm	lm	lm
108_12_1199	TTGTCTGGTAGATAATATTTTTAGCAGTAAGTCCACCTGA	-	-	23.4	-	-	-	11.52	-	-	18.86	18	17.6	11	10.5	-	14.4	-	9.75	18	7.68										1904-01-02 04:01:00	1904-01-01 12:06:00
108_12_1200	ATAAAGGAAAGCTCGGACCAGCTAGACAGTGCCTCGGCCT	-	-	13.5	-	-	-	18.24	-	-	27.88	26.25	18.7	19.8	17.85	-	24.8	-	24.05	30.6	17.28										1904-01-02 04:01:00	1904-01-01 12:07:00
108_12_1201	CCGCCGCCGCCGTGCACGTGAGTGTGTATGTGTGTGTGTG	-	-	10.8	-	-	-	14.4	-	-	11.48	15.75	18.7	13.2	16.8	-	8.8	-	12.35	11.7	16.32										1904-01-02 04:01:00	1904-01-01 12:06:00
108_12_1202	ACATAGCAAAAGACGTCGAAAAAACAATAAGACGGTGACC	-	-	34.2	-	-	-	37.44	-	-	31.16	35.25	36.3	22	31.5	-	33.6	-	33.15	48.6	41.28										1904-01-02 04:01:00	1904-01-01 12:06:00
108_12_1203	CGCGGGCACTCATGCTCATCACACACCGCGTCCGGCAACA	-	-	30.6	-	-	-	26.88	-	-	34.44	31.5	35.2	35.2	24.15	-	28	-	36.4	38.7	40.32										1904-01-02 04:01:00	1904-01-01 12:06:00
108_12_1204	AGGTTCAGACACAGAAAGGAGGGAAGTGCAAAAAATATGA	-	-	25.2	-	-	-	29.76	-	-	21.32	21	31.9	26.4	18.9	-	20.8	-	17.55	16.2	8.64										1904-01-02 04:01:00	1904-01-01 12:06:00
108_12_1205	CCCTTAAGCCTAAACATAACAATTATGGTGTTGTCTGTGT	-	-	25.2	-	-	-	14.4	-	-	20.5	23.25	4.4	17.6	12.6	-	17.6	-	16.25	24.3	11.52										1904-01-02 04:01:00	1904-01-01 12:06:00
108_12_1206	AGCATTGTTACTATGAGAGGTGTGTCACATTTCTCTGCCC	-	-	23.4	-	-	-	24	-	-	26.24	25.5	31.9	33	26.25	-	16.8	-	16.9	21.6	13.44										1904-01-02 04:01:00	1904-01-01 12:06:00
108_12_1207	ACGAAGGAGACGATCTGCTCTGAACAAATACCTCAACAAT	-	-	26.1	-	-	-	18.24	-	-	23.78	31.5	17.6	17.6	27.3	-	21.6	-	19.5	28.8	47.04										1904-01-02 04:01:00	1904-01-01 12:05:00
108_12_1208	CGTGAGGTCCCGAACAAAAACTCCACACTACAGCAGAACA	-	-	31.5	-	-	-	30.72	-	-	34.44	31.5	31.9	22	26.25	-	38.4	-	27.95	33.3	45.12										1904-01-02 04:01:00	1904-01-01 12:06:00
108_12_1209	CAATAAAATATTTTTATACTGAGTTGGTATTTTAATCGTT	-	-	9.9	-	-	-	7.68	-	-	4.92	12	14.3	17.6	12.6	-	10.4	-	12.35	9	5.76										1904-01-02 04:01:00	1904-01-01 12:06:00
109_12_29	<lmxll>	ll	ll	lm	lm	ll	lm	ll	ll	ll	lm	ll	lm	ll	lm	ll	lm	ll	ll	ll	lm
109_12_1210	TACTTCTACTTTGATAAAACAAACGAGAGGGAGAAACAAA	-	-	27.9	20	-	24.48	-	-	-	27.06	-	25.3	-	19.95	-	26.4	-	-	-	17.28
109_12_1211	GTCACTCTATACTGACGAAAAACTAACGAACAAGAGCTGA	-	-	23.4	18.4	-	27.54	-	-	-	27.06	-	7.7	-	21	-	26.4	-	-	-	32.64
109_12_1212	ACGGTACTGAGACAGAGGGGAAAATAGCCGCTCAAACGTT	-	-	27.9	22.4	-	21.93	-	-	-	25.42	-	26.4	-	31.5	-	28	-	-	-	21.12
109_12_1213	GCTGACCCGTGGTGTGGCCACAAAGACATTGCTGAGTCGC	-	-	28.8	21.6	-	32.13	-	-	-	32.8	-	16.5	-	23.1	-	35.2	-	-	-	30.72
109_12_1214	TAATCAGCAAATCGATATCTTGAGCAACAAACTAATAAAT	-	-	27	20.8	-	22.95	-	-	-	26.24	-	35.2	-	26.25	-	23.2	-	-	-	17.28
109_12_1215	TCGTTCATTAATAACTTTGCACCTTATAGCGGAGGCAATT	-	-	27.9	21.6	-	21.93	-	-	-	21.32	-	24.2	-	22.05	-	20.8	-	-	-	23.04
109_12_1216	CTTCGAGTCAGCCCGTCAGCTGCTCGTTAATAGCCTCTGC	-	-	23.4	20	-	22.44	-	-	-	10.66	-	23.1	-	16.8	-	16	-	-	-	10.56
109_12_1217	CTCCGGAATCTAGGACTCCTTGAGGAATGCTGCGGGATGC	-	-	18	17.6	-	16.32	-	-	-	18.86	-	20.9	-	12.6	-	21.6	-	-	-	19.2
109_12_1218	CGACTGCTTCCAAGAACCGCCCCGGCGATGGCACGAGGCA	-	-	18.9	24.8	-	21.93	-	-	-	20.5	-	16.5	-	17.85	-	19.2	-	-	-	23.04
109_12_1219	CATCAACAGGGTACTCAAACTTGGCGCGATAATAATTTCA	-	-	20.7	16	-	16.32	-	-	-	23.78	-	16.5	-	17.85	-	23.2	-	-	-	16.32
109_12_1220	GTGCTACAGTAAGCGAAGCGCCACTTCAGCCAGCTGAAGC	-	-	26.1	20.8	-	26.01	-	-	-	29.52	-	16.5	-	27.3	-	23.2	-	-	-	31.68
109_12_1221	TGCTGTTGGCTCCGATGGGGCTTATCGCAAGCGTAAATAA	-	-	22.5	24	-	22.44	-	-	-	29.52	-	27.5	-	26.25	-	31.2	-	-	-	18.24
109_12_1222	GAAGGTTTAAAAGGTAAGAAAGGTAGGGTAAGTGTAGGGT	-	-	18	14.4	-	17.34	-	-	-	16.4	-	15.4	-	18.9	-	16.8	-	-	-	14.4
109_12_1223	GCGATCACGAAAAACAGTACCCGTATCACGAAAATTCGAG	-	-	27.9	32	-	28.05	-	-	-	20.5	-	19.8	-	17.85	-	17.6	-	-	-	12.48
109_12_1224	AGCGAGGTATACTCTGACGGGACATTAATGGCTAAAAGTT	-	-	14.4	12.8	-	10.2	-	-	-	13.12	-	9.9	-	16.8	-	13.6	-	-	-	9.6
109_12_1225	CAGCAGCCGGCCTCACTCCTCACACACAAATGTAAACTTT	-	-	31.5	24	-	21.93	-	-	-	31.16	-	17.6	-	27.3	-	27.2	-	-	-	17.28
109_12_1226	AACTCCGAGCGGAACCGGCGCGACGAGATGTCGAGCGTCG	-	-	19.8	27.2	-	25.5	-	-	-	28.7	-	34.1	-	24.15	-	24	-	-	-	42.24
109_12_1227	CACTCACAATGACGGCGACTCGCGCTCGGCGGCCGCGAAC	-	-	36	32	-	31.62	-	-	-	35.26	-	30.8	-	23.1	-	25.6	-	-	-	42.24
109_12_1228	ATTGTGTACAATAATCCGGTGCATATTACGAATGACAGTT	-	-	7.2	8	-	6.63	-	-	-	6.56	-	5.5	-	6.3	-	6.4	-	-	-	13.44
109_12_1229	GTCACGGGCTCCGCGGTGGCGAGAGGAAGTGCGCCGGCGA	-	-	27	16.8	-	22.95	-	-	-	17.22	-	15.4	-	23.1	-	27.2	-	-	-	13.44
109_12_1230	AAGGGCGCACTGTCATGAGATCCAACCAGCTCTACAATGC	-	-	21.6	28	-	21.42	-	-	-	22.96	-	34.1	-	22.05	-	27.2	-	-	-	27.84
109_12_1231	TACCACGGCTAGCCTCATAAGTGGCTATAGGTACACTTTT	-	-	25.2	18.4	-	31.11	-	-	-	24.6	-	24.2	-	17.85	-	25.6	-	-	-	24
109_12_1232	GTTACTCTATAGTGACGAAAAACTAACGGACGAGAGCTGT	-	-	25.2	20.8	-	26.52	-	-	-	23.78	-	4.4	-	15.75	-	22.4	-	-	-	20.16
109_12_1233	TTGACTGATACCTGATTGACACTGAGTTGCAGAAAGCATC	-	-	7.2	6.4	-	4.59	-	-	-	7.38	-	6.6	-	6.3	-	6.4	-	-	-	14.4
109_12_1234	CAAACAACTGAACAGCTGATGGTGGAGCCTGGGGTAGACT	-	-	9	12.8	-	8.16	-	-	-	3.28	-	5.5	-	8.4	-	12.8	-	-	-	5.76
109_12_1235	AGGTACCGGGAGCAAATTGCATGGGAGTGCAAAAAAAAAA	-	-	11.7	7.2	-	5.61	-	-	-	5.74	-	12.1	-	7.35	-	5.6	-	-	-	6.72
109_12_1236	TTGACTGGTAGAAAATGCGTTTAGCATTATGTCCACCTGA	-	-	11.7	6.4	-	8.67	-	-	-	13.94	-	17.6	-	9.45	-	3.2	-	-	-	14.4
109_12_1237	CACCTCTAGCCTAACCACCCCTGGAGCACCGGTCACAGTC	-	-	23.4	19.2	-	19.89	-	-	-	18.86	-	13.2	-	15.75	-	24	-	-	-	39.36
109_12_1238	CTCGTTTTAATTTTGGTCACAATATAAAGATTTTAACGGC	-	-	28.8	22.4	-	17.34	-	-	-	22.96	-	22	-	27.3	-	15.2	-	-	-	16.32
110_12_4	<lmxll>	ll	ll	lm	lm	ll	lm	ll	ll	ll	lm	lm	lm	ll	lm	ll	lm	ll	ll	ll	lm
110_12_1239	ACCTATTGCGGAGCGACCTCGTCTATAAGGTGGAGGATGT	-	-	18	24.8	-	19.89	-	-	-	22.14	3	17.6	-	17.85	-	21.6	-	-	-	32.64
110_12_1240	AAAGTCAAGGAGCAAACGGTACGAGGGTGTGCAAAATAAT	-	-	24.3	32	-	22.95	-	-	-	25.42	3	31.9	-	13.65	-	23.2	-	-	-	27.84
110_12_1241	GGACGCCCTAACATTTACATTATTTATTTGACGTGACTTG	-	-	39.6	18.4	-	30.6	-	-	-	36.08	3.75	17.6	-	21	-	31.2	-	-	-	21.12
110_12_1242	AGGTTCAGGAGCAGAAAGTAGGGATTTTTAATGTCATGAG	-	-	26.1	25.6	-	24.99	-	-	-	24.6	3	36.3	-	28.35	-	26.4	-	-	-	15.36
111_12_3	<lmxll>	ll	lm	ll	ll	ll	ll	lm	ll	ll	lm	lm	lm	lm	ll	lm	lm	ll	lm	lm	ll
111_12_1243	GCGGACACTTCGACCTGGCTGACAGGTAATGAACTCTAGC	-	24	-	-	-	-	24.96	-	-	28.7	31.5	23.1	30.8	-	23.2	32	-	26.65	30.6	-
111_12_1244	CTTCGCTTTTTAACCTTTAAAGGTGAGTATAATTTGAGTG	-	8	-	-	-	-	8.64	-	-	13.12	6.75	17.6	6.6	-	11.6	8.8	-	11.05	17.1	-
111_12_1245	AGGTACAGGAGTAAATTGTATGGGAGTGCAAAAAAAAAAT	-	10	-	-	-	-	18.24	-	-	13.94	19.5	13.2	19.8	-	23.2	16	-	12.35	9.9	-
112_12_8	<lmxll>	lm	ll	lm	lm	lm	lm	ll	lm	lm	ll	ll	ll	ll	lm	ll	ll	lm	ll	ll	lm
112_12_1246	AGGCACAGGGAGCAAATTGTATAGGAGTGCAAAAAAAAAA	11.05	-	12.6	11.2	11.9	7.65	-	8.5	9.76	-	-	-	-	10.5	-	-	6.8	-	-	11.52
112_12_1247	AAATACTAGTAAAAAATAAATGTACTTACTAAAATGAGTG	36.55	-	26.1	24	37.4	28.05	-	22.1	24.4	-	-	-	-	39.9	-	-	27.2	-	-	29.76
112_12_1248	TTGACTGGTAAGAAAATGCCTATAGCATTAAGTTCAACTA	13.6	-	7.2	16	13.6	14.79	-	12.75	15.86	-	-	-	-	15.75	-	-	7.65	-	-	20.16
112_12_1249	TCAAGCCGCACGGAGTCTGCACGGCGGCAGCCGCCGACCG	21.25	-	35.1	33.6	32.3	33.15	-	33.15	31.72	-	-	-	-	35.7	-	-	24.65	-	-	28.8
112_12_1250	ATAGGAATTGATAACATACATTTATTACAAACTGGTAAAG	13.6	-	11.7	17.6	22.1	25.5	-	8.5	14.64	-	-	-	-	10.5	-	-	17	-	-	16.32
112_12_1251	ATTGGGAGGAGTGGTGTGAAATGTGTTAAGATTAACCTTA	13.6	-	11.7	8	15.3	9.69	-	4.25	7.32	-	-	-	-	12.6	-	-	10.2	-	-	13.44
112_12_1252	AGGAACAAGATCAATAAAGTATAGGTGATTATGGTTATTG	9.35	-	17.1	10.4	13.6	15.3	-	7.65	15.86	-	-	-	-	12.6	-	-	5.1	-	-	9.6
112_12_1253	ATTGCTCCCAAGTGTATATTATCGCTGTTCTTCTGCATAA	22.1	-	25.2	21.6	19.55	19.89	-	15.3	23.18	-	-	-	-	17.85	-	-	22.95	-	-	23.04
113_12_4	<lmxll>	lm	lm	ll	ll	ll	ll	lm	lm	ll	ll	lm	ll	lm	ll	lm	ll	ll	lm	lm	ll
113_12_1254	AGGTACAAAGATCAAACCGGCCAGGGTTAATATTTATTTA	21.25	16	-	-	-	-	14.4	10.2	-	-	17.25	-	13.2	-	20.88	-	-	22.1	15.3	-
113_12_1255	CTGATGCTCTTCAGCACAGACGAGCCGTCCGTCTCGTCCC	35.7	35	-	-	-	-	32.64	34.85	-	-	29.25	-	30.8	-	44.08	-	-	27.95	41.4	-
113_12_1256	TGCCGCGGGGTCACCTGGTCGCCATCGTGGGCGCCGTCGG	20.4	22	-	-	-	-	24	18.7	-	-	21	-	30.8	-	22.04	-	-	24.05	15.3	-
113_12_1257	TTGACTGGACAGAAAATGCTTTTAGCATTAAGTGTACCTG	13.6	14	-	-	-	-	13.44	14.45	-	-	15	-	4.4	-	13.92	-	-	12.35	9	-
114_12_3	<lmxll>	lm	lm	ll	ll	ll	ll	lm	lm	ll	ll	lm	lm	lm	ll	lm	ll	ll	lm	lm	ll
114_12_1258	CACATCAAAGTACGAGTTCTGGGCTCACGAGTGGAACAAG	29.75	35	-	-	-	-	31.68	34.85	-	-	33	19.8	26.4	-	26.68	-	-	29.9	33.3	-
114_12_1259	AACCCGCAAGTGCAGCAGCTCGCCCGAGCCCCCCCCGCCG	30.6	32	-	-	-	-	23.04	16.15	-	-	23.25	9.9	37.4	-	29	-	-	33.8	21.6	-
114_12_1260	GTTTGAAAGGATGGGATGTTAACTATGTGTCTGTTTATTT	23.8	26	-	-	-	-	26.88	36.55	-	-	27.75	28.6	22	-	32.48	-	-	27.95	30.6	-
115_12_5	<lmxll>	lm	lm	ll	ll	lm	ll	lm	lm	lm	ll	lm	ll	lm	ll	lm	ll	lm	lm	lm	ll
115_12_1261	CCCGGCGTCTCGAGGATGCGCCGCGCCTGCCGCAGCCGCC	15.3	8	-	-	22.1	-	22.08	25.5	26.84	-	20.25	-	33	-	17.4	-	17.85	22.75	32.4	-										1904-01-01 10:01:00	1904-01-01 12:13:00
115_12_1262	CGCGCTCGCGCCGGCTGCGGGACGCCTGCGAGAGATATGT	15.3	8	-	-	13.6	-	19.2	22.1	10.98	-	11.25	-	19.8	-	10.44	-	18.7	19.5	19.8	-										1904-01-01 10:01:00	1904-01-01 12:13:00
115_12_1263	AGGTACAAGGATCAAAAAGTACGGGTGTGCTTTCGCTTAA	26.35	24	-	-	23.8	-	14.4	17	18.3	-	23.25	-	6.6	-	12.76	-	16.15	20.8	14.4	-										1904-01-01 10:01:00	1904-01-01 12:13:00
115_12_1264	GGGACCCCGAGGCCGCCGCGCAGATGTCCGAGCTGTGTCA	23.8	4	-	-	24.65	-	28.8	19.55	29.28	-	21	-	24.2	-	13.92	-	23.8	20.15	32.4	-										1904-01-01 10:01:00	1904-01-01 12:12:00
115_12_1265	CCGCTCATGTCGAGGAGGTCTCCGCCTTGGCGCAGGACAT	28.05	26	-	-	29.75	-	27.84	27.2	29.28	-	28.5	-	33	-	39.44	-	25.5	37.7	39.6	-										1904-01-01 10:01:00	1904-01-01 12:13:00
116_12_11	<lmxll>	lm	lm	ll	lm	lm	lm	ll	lm	lm	ll	ll	ll	ll	ll	lm	ll	lm	ll	ll	ll
116_12_1266	AGGTTCAGAAGTGCAAAAATATGAATCATTAATAAGAAAT	26.35	31	-	20	28.05	26.01	-	34	39.04	-	-	-	-	-	38.28	-	32.3	-	-	-										1904-01-02 04:01:00	1904-01-01 12:06:00
116_12_1267	TGATCGGCGGGACCACACGTCATCAGCGCAGCCGCTGCGG	14.45	21	-	14.4	14.45	15.81	-	16.15	13.42	-	-	-	-	-	20.88	-	17	-	-	-										1904-01-02 04:01:00	1904-01-01 12:06:00
116_12_1268	ATGCGTCCAAGTATATTTGTGGCAATCTTTGTGTGGGAAT	21.25	20	-	18.4	14.45	18.36	-	17.85	21.96	-	-	-	-	-	22.04	-	11.05	-	-	-										1904-01-02 04:01:00	1904-01-01 12:06:00
116_12_1269	ATAAAGGAAAGCTCGGACCAGCTAGACCGTGCCTCGGCCG	22.1	18	-	24	23.8	24.48	-	26.35	21.96	-	-	-	-	-	16.24	-	26.35	-	-	-
116_12_1270	GCCTCCGTGGCGGCCTGGGTGAGCTCCTTGTCGGCAGCCT	12.75	23	-	10.4	16.15	16.83	-	19.55	19.52	-	-	-	-	-	17.4	-	26.35	-	-	-										1904-01-02 04:01:00	1904-01-01 12:06:00
116_12_1271	TTGTCTGGTAGATAATGTTTTTAGCATTAAGTCCACCTGA	19.55	26	-	26.4	22.95	20.91	-	32.3	24.4	-	-	-	-	-	20.88	-	21.25	-	-	-										1904-01-02 04:01:00	1904-01-01 12:06:00
116_12_1272	TGCACACAGAATTATAACAACACTTTCATTTATAAATAGC	10.2	9	-	12.8	15.3	12.75	-	12.75	10.98	-	-	-	-	-	13.92	-	9.35	-	-	-										1904-01-02 04:01:00	1904-01-01 12:06:00
116_12_1273	AACAAGTGGCAAGTTTGGCCTGTCAAATGGACGAGATTGA	28.05	31	-	33.6	26.35	37.23	-	30.6	26.84	-	-	-	-	-	42.92	-	33.15	-	-	-										1904-01-01 12:06:00
116_12_1274	CCGCCGCCGCCGTGCACGTGAGTGTGTGTGTGTGAGAGAG	10.2	8	-	14.4	15.3	11.73	-	9.35	12.2	-	-	-	-	-	13.92	-	11.05	-	-	-										1904-01-02 04:01:00	1904-01-01 12:06:00
116_12_1275	GAGTGTTTTAGAACTAATTTCAAAAGGAAGTTCTGAAAAG	9.35	5	-	13.6	29.75	14.28	-	12.75	12.2	-	-	-	-	-	9.28	-	9.35	-	-	-										1904-01-02 04:01:00	1904-01-01 12:06:00
116_12_1276	ACGAAGGAGACGATGTACTCTGAAAAATAACTCAAGAATT	21.25	25	-	18.4	21.25	15.81	-	19.55	26.84	-	-	-	-	-	23.2	-	20.4	-	-	-										1904-01-02 04:01:00	1904-01-01 12:06:00
117_12_5	<lmxll>	lm	lm	ll	lm	lm	lm	ll	lm	lm	ll	ll	ll	ll	lm	lm	ll	lm	ll	ll	ll
117_12_1277	GCTTACATGGAGCTAAAGTTTCGCAGCGCGGAAGAGGGAC	25.5	22	-	28.8	22.1	25.5	-	22.95	32.94	-	-	-	-	25.2	16.24	-	21.25	-	-	-										1904-01-02 04:01:00	1904-01-01 12:05:00
117_12_1278	AAGATAAACACATGAGGTACAGCATACCATATAACTAGTA	10.2	5	-	7.2	13.6	9.69	-	8.5	8.54	-	-	-	-	4.2	9.28	-	10.2	-	-	-										1904-01-02 04:01:00	1904-01-01 12:05:00
117_12_1279	GTCTACGTACGAAACTGCGACCTTGACACAGTCGGGACGG	31.45	22	-	26.4	37.4	30.6	-	39.95	34.16	-	-	-	-	19.95	40.6	-	20.4	-	-	-										1904-01-02 04:01:00	1904-01-01 12:05:00
117_12_1280	ATACAGAAGGTAAGAGATTCAGTCTATAAGATAGATAGAT	16.15	24	-	20	24.65	24.48	-	23.8	20.74	-	-	-	-	17.85	27.84	-	15.3	-	-	-										1904-01-02 04:01:00	1904-01-01 12:05:00
117_12_1281	TGGAAGGCCTTATCGTGGGCGAGGACGTGGCGTCCAGCCA	30.6	28	-	32	36.55	32.64	-	41.65	40.26	-	-	-	-	32.55	35.96	-	36.55	-	-	-										1904-01-02 04:01:00	1904-01-01 12:05:00
118_13_11	<lmxll>	ll	ll	ll	ll	lm	ll	ll	ll	lm	lm	lm	ll	ll	ll	lm	lm	lm	ll	ll	lm
118_13_1282	GACCGCGGACCAAGCTTCGATTGATTCGAATTCGACCTTC	-	-	-	-	11.05	-	-	-	6.1	8.2	11.25	-	-	-	6.96	8	8.5	-	-	14.4										1904-01-01 13:04:00	1904-01-01 23:01:00	1904-01-01 13:06:00	1904-01-01 20:01:00
118_13_1283	TATGTTCCTACCGATACTCTCCCGACATGCATGTATTTGA	-	-	-	-	16.15	-	-	-	12.2	29.52	18	-	-	-	35.96	20	18.7	-	-	32.64										1904-01-01 13:04:00	1904-01-01 23:01:00	1904-01-01 13:06:00	1904-01-01 20:01:00
118_13_1284	AGGAGCTGCACAACTACCAGGCCACGCTCAACAACACCGC	-	-	-	-	27.2	-	-	-	45.14	30.34	31.5	-	-	-	37.12	31.2	25.5	-	-	38.4										1904-01-01 23:01:00	1904-01-01 13:05:00
118_13_1285	AAGTTGTACCAGGAACAGAGGGCATGGTGCTGCTTCTTTG	-	-	-	-	31.45	-	-	-	21.96	21.32	29.25	-	-	-	25.52	30.4	25.5	-	-	13.44										1904-01-01 13:04:00	1904-01-01 23:01:00	1904-01-01 13:06:00	1904-01-01 20:01:00
118_13_1286	TAAGGGATCCCCATCAAAGCACAATACTCTGCATCACATT	-	-	-	-	24.65	-	-	-	26.84	36.08	29.25	-	-	-	38.28	26.4	34	-	-	38.4										1904-01-01 23:01:00	1904-01-01 13:06:00	1904-01-01 20:01:00
118_13_1287	AGTAGGTCGGCCTCCTGATAGAGTATTTGACGATGTATGG	-	-	-	-	9.35	-	-	-	7.32	5.74	6.75	-	-	-	8.12	7.2	6.8	-	-	11.52										1904-01-01 13:04:00	1904-01-01 23:01:00	1904-01-01 13:06:00	1904-01-01 20:01:00
118_13_1288	CAGAGAAATCTGACCCCTCCCAGAAGCATTGTTACTATGA	-	-	-	-	36.55	-	-	-	41.48	30.34	30.75	-	-	-	40.6	35.2	23.8	-	-	33.6										1904-01-01 13:04:00	1904-01-01 23:01:00	1904-01-01 13:06:00	1904-01-01 20:01:00
118_13_1289	TGGCGCGCGCGTCGCCTTTTTTGACCGCTGAGGTTGGCTA	-	-	-	-	22.1	-	-	-	20.74	22.96	24	-	-	-	22.04	29.6	24.65	-	-	23.04										1904-01-01 13:04:00	1904-01-01 23:01:00	1904-01-01 13:06:00	1904-01-01 20:01:00
118_13_1290	TCCATCTGCGGGTTCCAGTCGGAGTCGTATATAATCACCA	-	-	-	-	25.5	-	-	-	25.62	33.62	23.25	-	-	-	25.52	33.6	32.3	-	-	24										1904-01-01 13:04:00	1904-01-01 23:01:00	1904-01-01 13:06:00	1904-01-01 20:01:00
118_13_1291	TTTGAAGCTGATAGTGAAGCTGTGCGGCGACCAGGGCCTG	-	-	-	-	19.55	-	-	-	25.62	25.42	20.25	-	-	-	26.68	19.2	19.55	-	-	39.36										1904-01-01 13:04:00	1904-01-01 23:01:00	1904-01-01 13:06:00	1904-01-01 20:01:00
118_13_1292	GCTTCCTTGTCCTCCGCGAGGGTCTGTAGCTTCCCCTCCA	-	-	-	-	27.2	-	-	-	28.06	33.62	36.75	-	-	-	41.76	35.2	35.7	-	-	45.12										1904-01-01 23:01:00	1904-01-01 13:06:00
119_13_13	<lmxll>	ll	ll	ll	ll	lm	lm	ll	ll	lm	lm	ll	ll	ll	ll	lm	lm	lm	ll	lm	lm
119_13_1293	TGGCCGAGCTGGATGCGCCGGGGTTCCTGCTGGCGCTGTT	-	-	-	-	25.5	31.11	-	-	30.5	24.6	-	-	-	-	24.36	29.6	26.35	-	40.5	40.32
119_13_1294	GCAGAGGAAGGAGGTCAGAAAACGTCACCAACTCACTCTA	-	-	-	-	5.95	9.69	-	-	7.32	7.38	-	-	-	-	5.8	6.4	5.95	-	9.9	14.4
119_13_1295	CTAGTCAAACAACGGGTAGAATTTGGTCAGTGAACTTCTC	-	-	-	-	16.15	9.18	-	-	21.96	19.68	-	-	-	-	16.24	10.4	11.9	-	11.7	9.6
119_13_1296	CTGCAGCTAGGGGCGCTATTAAAAGACGTGACAAAAGTTC	-	-	-	-	5.1	9.18	-	-	8.54	6.56	-	-	-	-	4.64	8	4.25	-	15.3	11.52
119_13_1297	AATTTCGCGATAAAAAGTAGCCTATGTGTTAATCCAAGTG	-	-	-	-	29.75	20.4	-	-	24.4	22.96	-	-	-	-	24.36	22.4	18.7	-	21.6	22.08
119_13_1298	CGCCGCCACACCACGTCGAACGGAACGTAGTAGATGAGTG	-	-	-	-	8.5	8.16	-	-	9.76	4.1	-	-	-	-	6.96	11.2	8.5	-	15.3	12.48
119_13_1299	CGCGGCCGCTCCCCCGCGTCCACGGCGTCGGGGTTGGTCA	-	-	-	-	11.05	7.14	-	-	9.76	6.56	-	-	-	-	4.64	12	11.05	-	18	11.52
119_13_1300	TGTCCTTTGGAGTCCCTTATCTTAGCTGTTATTCTAGCCA	-	-	-	-	24.65	28.56	-	-	18.3	26.24	-	-	-	-	24.36	29.6	35.7	-	24.3	35.52
119_13_1301	AAAACTTTTTAAGGCGAAGCTCGCGGGAACAGCTAGTACG	-	-	-	-	24.65	28.56	-	-	37.82	36.08	-	-	-	-	46.4	31.2	35.7	-	37.8	31.68
119_13_1302	AGGTGGGGCCCTTCGTCTACAAGTGAGTCTCGTCAGAGAG	-	-	-	-	25.5	24.99	-	-	24.4	19.68	-	-	-	-	22.04	30.4	23.8	-	24.3	34.56
119_13_1303	GATTGTATAAATAAACCGTAAGGACTAAGCGTTCCCTTGC	-	-	-	-	28.9	32.13	-	-	30.5	22.14	-	-	-	-	16.24	30.4	28.05	-	18	27.84
119_13_1304	TAGACGAAGTCCCAAACAAGGACCCGTTGGTGATTTTCAA	-	-	-	-	19.55	29.58	-	-	29.28	27.88	-	-	-	-	22.04	29.6	29.75	-	26.1	33.6
119_13_1305	GCCGGGTGCCCGCCGCCGCGCACCGCTGGGCTGTGGCGGG	-	-	-	-	35.7	33.15	-	-	18.3	29.52	-	-	-	-	18.56	27.2	21.25	-	27.9	33.6
120_13_14	<lmxll>	ll	ll	ll	ll	lm	lm	ll	ll	lm	lm	lm	ll	ll	ll	lm	lm	lm	ll	lm	lm
120_13_1306	TTGACTGGCAGAAAAGGATTTTAGCATTAAGTCCACCTGA	-	-	-	-	16.15	12.24	-	-	9.76	15.58	23.25	-	-	-	5.8	20	12.75	-	6.3	4.8
120_13_1307	GCTCTTGTAAGTAAAAAGCTATCACTAACCACTAAGTAGG	-	-	-	-	19.55	23.97	-	-	17.08	23.78	18	-	-	-	22.04	32	11.05	-	20.7	30.72
120_13_1308	GCTACCGACGCTAATAAGGAAAATGGTAAAAATGTGTACT	-	-	-	-	16.15	18.87	-	-	20.74	15.58	21	-	-	-	8.12	13.6	14.45	-	20.7	29.76
120_13_1309	CCCTCGCGCACGGGGCCGCCAACAACGTATGTCACTTCTT	-	-	-	-	28.05	28.05	-	-	29.28	34.44	30.75	-	-	-	29	26.4	30.6	-	45	42.24
120_13_1310	CTCTGCATCATCAGGACCTGGTCTATAACGCGTAACCTCT	-	-	-	-	37.4	29.58	-	-	32.94	27.06	41.25	-	-	-	32.48	33.6	26.35	-	41.4	46.08
120_13_1311	CTGCGCGCGCGCAACAGCCGGCACAGCGTCGACGCGCCCT	-	-	-	-	27.2	21.93	-	-	31.72	27.06	22.5	-	-	-	32.48	24.8	22.1	-	39.6	37.44
120_13_1312	CGCTCAGTGATTGCTACCGATACTCTCCGAGGACACACAG	-	-	-	-	10.2	24.99	-	-	20.74	30.34	30	-	-	-	26.68	20.8	25.5	-	37.8	34.56
120_13_1313	TCATCATCTCTACACACGTCGTCATCTGTACATACGTTGT	-	-	-	-	5.1	7.14	-	-	9.76	6.56	3	-	-	-	4.64	7.2	4.25	-	4.5	7.68
120_13_1314	AGGTTCAGGAGCAGGAAGTAGGGAAGTGCAAAAAAATAAC	-	-	-	-	31.45	24.48	-	-	29.28	31.16	22.5	-	-	-	25.52	25.6	15.3	-	27.9	22.08
120_13_1315	TCCTGACAGAGTGCGAAGTGGACACCGAAGGGAAAACCCG	-	-	-	-	24.65	30.6	-	-	28.06	31.98	25.5	-	-	-	32.48	26.4	23.8	-	35.1	36.48
120_13_1316	CTCCTCCCCGCGCTGCTCCGCCCACCTCGCCGCGCAGCTG	-	-	-	-	20.4	17.34	-	-	19.52	13.12	25.5	-	-	-	11.6	14.4	19.55	-	24.3	26.88
120_13_1317	CTACACACACAGCCTGTGACAGCACTGTATGACATGGACC	-	-	-	-	15.3	13.77	-	-	23.18	18.04	22.5	-	-	-	19.72	16.8	17.85	-	10.8	21.12
120_13_1318	TAAACGTTAGATCTGCTTTTAAACTAGCGATAGAAATACC	-	-	-	-	12.75	11.73	-	-	14.64	14.76	14.25	-	-	-	13.92	13.6	11.9	-	17.1	34.56
120_13_1319	CAGCGTCCAGCCAGAAGTGACGGTAATGGCCGCTCAAATG	-	-	-	-	31.45	34.17	-	-	46.36	22.14	39	-	-	-	22.04	38.4	36.55	-	45.9	47.04
121_13_4	<lmxll>	ll	ll	lm	ll	lm	ll	ll	ll	lm	lm	lm	ll	ll	ll	ll	lm	lm	lm	ll	lm
121_13_1320	TTGAAGTGCACGCGCTCTGTAAGTACCTGCAAGTTACACT	-	-	12.6	-	16.15	-	-	-	12.2	11.48	9.75	-	-	-	-	12.8	11.05	9.75	-	18.24
121_13_1321	GCTAGCACGGGCGCATTTAAGACGTGACAAAAGTTCTCCG	-	-	15.3	-	19.55	-	-	-	34.16	24.6	11.25	-	-	-	-	18.4	17.85	18.85	-	44.16
121_13_1322	CGCTGCGGCGCCGCCGGCTAAGTGAGTATTTTATAGCTAC	-	-	11.7	-	16.15	-	-	-	10.98	12.3	12	-	-	-	-	8	11.05	18.85	-	18.24
121_13_1323	ACGGCCGAATCTCCATCGACGAGTACATCGGCGACATGTA	-	-	36	-	35.7	-	-	-	35.38	36.08	32.25	-	-	-	-	31.2	45.9	35.1	-	37.44
122_13_8	<lmxll>	ll	ll	lm	ll	lm	ll	ll	ll	lm	lm	lm	ll	ll	ll	lm	lm	lm	ll	ll	lm
122_13_1324	ACCAGGATGCTATGCTGCACGAGCAGCCATGATGGAAGAA	-	-	26.1	-	33.15	-	-	-	30.5	30.34	26.25	-	-	-	52.2	28.8	37.4	-	-	24										1904-01-01 13:10:00	1904-01-01 23:01:00	1904-01-01 20:01:00
122_13_1325	TTCAGGCAGGACTTGGCACGCGACGACGTCTAGCGGTGAG	-	-	37.8	-	38.25	-	-	-	40.26	30.34	28.5	-	-	-	38.28	24.8	28.05	-	-	29.76										1904-01-01 20:01:00	1904-01-01 13:10:00	1904-01-01 23:01:00	1904-01-01 20:01:00
122_13_1326	CACGAGTAGATGATGGAGCCCACGCTGAACCCCGCCACCC	-	-	24.3	-	35.7	-	-	-	30.5	28.7	33.75	-	-	-	29	35.2	28.05	-	-	37.44										1904-01-01 20:01:00	1904-01-01 13:10:00	1904-01-01 23:01:00	1904-01-01 20:01:00
122_13_1327	TGTGCGAGTTTCTCTTGTAATGGTCGAGAGTTGGCGAAAA	-	-	16.2	-	23.8	-	-	-	12.2	22.14	19.5	-	-	-	29	22.4	18.7	-	-	16.32										1904-01-01 20:01:00	1904-01-01 13:10:00	1904-01-01 23:01:00	1904-01-01 20:01:00
122_13_1328	CTCTTGAACTGCTTGTCCGAGGCCAGCGCCTCCAGCCGCT	-	-	21.6	-	24.65	-	-	-	23.18	27.88	28.5	-	-	-	41.76	26.4	25.5	-	-	31.68										1904-01-01 13:08:00	1904-01-01 20:01:00
122_13_1329	CAGGGTGATGATGCAATAGTTCTAGCAAAATTGCTTTTGA	-	-	16.2	-	11.05	-	-	-	31.72	25.42	17.25	-	-	-	26.68	20.8	26.35	-	-	26.88										1904-01-01 13:10:00	1904-01-01 20:01:00
122_13_1330	CTACGGTGACGTAATGTCTGTAGTAAATGCTCTCTTTGTA	-	-	13.5	-	19.55	-	-	-	14.64	18.86	18.75	-	-	-	12.76	20	27.2	-	-	23.04										1904-01-01 13:09:00	1904-01-01 20:01:00
122_13_1331	AAAAAAAACTATTCTCATCATTATGAGAACACATAGACGC	-	-	24.3	-	28.05	-	-	-	32.94	26.24	22.5	-	-	-	31.32	24	27.2	-	-	25.92										1904-01-01 20:01:00	1904-01-01 13:10:00	1904-01-01 23:01:00	1904-01-01 20:01:00
123_13_8	<lmxll>	ll	ll	lm	ll	lm	ll	ll	ll	lm	lm	lm	ll	ll	ll	lm	lm	lm	lm	ll	lm
123_13_1332	AGCAGCACTTCCAGGCGCTTCGTCTTGTTGTTGAGCGACT	-	-	12.6	-	16.15	-	-	-	15.86	12.3	19.5	-	-	-	15.08	15.2	15.3	19.5	-	24.96										1904-01-01 23:01:00	1904-01-01 13:09:00
123_13_1333	TGTCTCCCGGGAAATCACGAGGTAAGAAAATAAAAGTTTT	-	-	30.6	-	30.6	-	-	-	42.7	29.52	27	-	-	-	26.68	23.2	26.35	33.15	-	28.8										1904-01-01 23:01:00	1904-01-01 13:09:00
123_13_1334	ATACGACCGGTCCACAGTCACAACGATGTCACATGTCACG	-	-	18.9	-	21.25	-	-	-	29.28	19.68	33.75	-	-	-	23.2	24.8	24.65	13.65	-	17.28										1904-01-01 23:01:00	1904-01-01 13:09:00
123_13_1335	TGACAGTGGTAACAAATGCAAATAAGGCTGCAGTCCCATG	-	-	18	-	22.1	-	-	-	32.94	27.88	22.5	-	-	-	30.16	24.8	19.55	18.2	-	24										1904-01-01 23:01:00	1904-01-01 13:06:00
123_13_1336	CCCCTCGCAAGGAACGGGTAGGTTCACTTGTGGAATGGAC	-	-	21.6	-	31.45	-	-	-	32.94	34.44	28.5	-	-	-	23.2	24.8	23.8	24.7	-	20.16										1904-01-01 23:01:00	1904-01-01 13:09:00
123_13_1337	GTTTTAATAGGACTTACGGAAGTCTTACGGCAAAAGTGGG	-	-	15.3	-	14.45	-	-	-	19.52	20.5	12	-	-	-	10.44	12.8	21.25	13	-	18.24										1904-01-01 23:01:00	1904-01-01 13:09:00
123_13_1338	TAAAGTAAACGCCTGCACGTATGAGCTAATTGTCACGAGT	-	-	27.9	-	21.25	-	-	-	28.06	18.86	25.5	-	-	-	26.68	21.6	26.35	20.15	-	23.04										1904-01-01 23:01:00	1904-01-01 13:07:00
123_13_1339	ACGGCGCCGCCGACGATGGCTGGGGCTGCGCGTACAGGTC	-	-	27	-	23.8	-	-	-	21.96	22.14	30.75	-	-	-	32.48	24	24.65	37.05	-	23.04										1904-01-01 23:01:00	1904-01-01 13:08:00
124_13_14	<lmxll>	ll	lm	ll	lm	ll	lm	ll	lm	ll	ll	ll	lm	ll	lm	lm	ll	lm	ll	lm	ll
124_13_1340	GTCGTACTCGGTGAGTGATAGTAGTGGAACCTTCCCTTTA	-	19	-	20	-	23.97	-	19.55	-	-	-	18.7	-	25.2	26.68	-	18.7	-	27.9	-
124_13_1341	AGGCTTCGACGGCGCAAGGAGGCGGCGCATGATTATGAAA	-	19	-	32	-	24.48	-	24.65	-	-	-	29.7	-	31.5	35.96	-	26.35	-	25.2	-
124_13_1342	CCGCTGACCTGTCGGCGGATGTGCGCCAGGCCGCTCGGGT	-	28	-	24.8	-	29.07	-	22.95	-	-	-	28.6	-	18.9	41.76	-	25.5	-	39.6	-
124_13_1343	CAGAAAAGGACAGAAGAACACGGAAACCCGAGTCACGAAC	-	20	-	24	-	28.56	-	16.15	-	-	-	25.3	-	11.55	22.04	-	21.25	-	33.3	-
124_13_1344	CATGCACCAGCAATAATACCTGGAAGATTTCACCTTCCAG	-	21	-	20	-	18.87	-	18.7	-	-	-	17.6	-	14.7	18.56	-	20.4	-	9.9	-
124_13_1345	GGGCGCCAACCTATCGATTTTACCGGCCTGCATGTTTAAT	-	9	-	12.8	-	17.34	-	13.6	-	-	-	9.9	-	12.6	12.76	-	14.45	-	10.8	-
124_13_1346	CTGCTGCGCACGCAGCCATTGCTGAGGATTTCGCAACGAA	-	23	-	21.6	-	22.44	-	22.1	-	-	-	23.1	-	21	27.84	-	25.5	-	34.2	-
124_13_1347	AGGTGCAGGGGGCACGTCTAAAAAGCTTGCCCTTAAAACT	-	20	-	15.2	-	20.91	-	20.4	-	-	-	20.9	-	15.75	26.68	-	20.4	-	10.8	-
124_13_1348	CTGCAACAATGATGGTAGCCATCTAATTGTTCTAATTAAT	-	31	-	15.2	-	20.4	-	12.75	-	-	-	9.9	-	18.9	19.72	-	18.7	-	8.1	-
124_13_1349	AGGTACCGGGGGCAAATTGTATGTATAATTTATTCTTATT	-	26	-	26.4	-	20.91	-	30.6	-	-	-	20.9	-	19.95	29	-	27.2	-	29.7	-
124_13_1350	TACTGGCTTCATTTTATTGTATTCATCATCATCATCATAA	-	31	-	18.4	-	34.17	-	26.35	-	-	-	45.1	-	30.45	38.28	-	28.9	-	36.9	-
124_13_1351	TGTGTACGAGACCTTTATGGGGATAGACTTAAGATTCTTA	-	17	-	18.4	-	23.97	-	18.7	-	-	-	30.8	-	28.35	25.52	-	28.05	-	36	-
124_13_1352	TCCCGCTCCCCGACGCCACGTGTCGCGGCGGCCGCGCCCC	-	16	-	19.2	-	16.83	-	16.15	-	-	-	15.4	-	17.85	13.92	-	14.45	-	19.8	-
124_13_1353	GGCTGGGGTACAGGACACATCTCGTGGGGAAGTGGCACCT	-	32	-	24	-	34.17	-	23.8	-	-	-	20.9	-	32.55	27.84	-	34	-	17.1	-
125_13_6	<lmxll>	lm	ll	lm	ll	lm	ll	ll	ll	lm	lm	lm	ll	lm	ll	ll	lm	lm	lm	ll	lm
125_13_1354	TACTCGTAGGAACAGTAAACTTACCTACTGTATGTTAATA	11.9	-	18.9	-	18.7	-	-	-	15.86	13.12	22.5	-	13.2	-	-	20	13.6	22.75	-	33.6
125_13_1355	GCTACTACCGAAATCGAACGTACTTACGTACGAACAAGAG	24.65	-	33.3	-	33.15	-	-	-	25.62	27.88	24	-	19.8	-	-	19.2	24.65	29.25	-	30.72
125_13_1356	TTGATAAGAAGAAAATGCTTTGAGCTGATTCCGCGCCTGA	17	-	15.3	-	15.3	-	-	-	20.74	16.4	22.5	-	13.2	-	-	22.4	10.2	17.55	-	27.84
125_13_1357	AGCAATATCACTCGACCTAGCACTAGCGGAAAACTTTTGT	34.85	-	25.2	-	27.2	-	-	-	23.18	30.34	34.5	-	15.4	-	-	32	23.8	27.95	-	34.56
125_13_1358	CACGCTTAATACCGTGAGCTAGATCCGTGGAGCCGTTCGA	30.6	-	26.1	-	25.5	-	-	-	25.62	24.6	16.5	-	30.8	-	-	21.6	32.3	20.15	-	21.12
125_13_1359	TATGCGAGGAGCAGCAGTGCGAAGAGCAGGTGTTCCCTCT	27.2	-	26.1	-	19.55	-	-	-	21.96	23.78	21.75	-	22	-	-	24.8	23.8	21.45	-	47.04
126_13_12	<lmxll>	lm	ll	lm	ll	lm	ll	lm	ll	lm	lm	lm	ll	lm	ll	ll	lm	ll	lm	ll	lm
126_13_1360	GGGGGTAGCGGGGGCAGCGGGGGGAGCGACGGGACCTCCA	22.95	-	22.5	-	28.9	-	28.8	-	15.86	11.48	27.75	-	19.8	-	-	12.8	-	27.95	-	28.8
126_13_1361	GGATCAAGCGCTGCGAGCCGGACTGGTATAAGACCAAGGC	13.6	-	19.8	-	13.6	-	16.32	-	18.3	14.76	20.25	-	11	-	-	15.2	-	11.05	-	20.16
126_13_1362	CTATTTAGCACTGTGTTCTAGTCGCACTGTGTTGTTAAGG	26.35	-	29.7	-	27.2	-	17.28	-	20.74	28.7	25.5	-	22	-	-	24.8	-	28.6	-	25.92
126_13_1363	AGGTACGGTGCAAAATGTATGAAAATGCAAAAAAAACTTC	28.05	-	30.6	-	17.85	-	37.44	-	23.18	32.8	26.25	-	22	-	-	32	-	39.65	-	35.52
126_13_1364	AGGCTTCGACGGTGCAACGAGGCGGCGCATGAAAGCATTT	19.55	-	34.2	-	27.2	-	25.92	-	37.82	31.98	26.25	-	19.8	-	-	22.4	-	22.75	-	34.56
126_13_1365	AAGAAAGGAACATCATTTGTTTGCCAAAAACATGGAATAA	8.5	-	16.2	-	11.05	-	4.8	-	12.2	13.94	12.75	-	11	-	-	12.8	-	13.65	-	22.08
126_13_1366	TATGTGCCTGTGTCTACTAGCTTCAAGTTTCATTTGTAGC	24.65	-	22.5	-	34	-	36.48	-	21.96	26.24	25.5	-	24.2	-	-	27.2	-	23.4	-	48
126_13_1367	GGGCGCCAACCTATCGATTATACCGGCCTGCATGTTTAAT	22.95	-	18	-	27.2	-	22.08	-	24.4	23.78	25.5	-	15.4	-	-	27.2	-	25.35	-	26.88
126_13_1368	GTCGTGCTCGGTGAGTGATTGTAGTGGAACCCTCCCTTTA	11.9	-	15.3	-	17	-	11.52	-	12.2	20.5	19.5	-	15.4	-	-	17.6	-	14.95	-	24
126_13_1369	GGGAACAGATAGTGGTGGTGGTTAACAGACATAATAATAT	29.75	-	26.1	-	23.8	-	20.16	-	17.08	28.7	32.25	-	19.8	-	-	28	-	24.7	-	36.48
126_13_1370	GGCTGGGGTACAGAACTCATCTTGTGGGGAAGTGGCACCT	31.45	-	32.4	-	16.15	-	24.96	-	26.84	18.04	34.5	-	22	-	-	20.8	-	27.95	-	27.84
126_13_1371	TTGACTGGTAGAAAATGCTTTTAGCATTTTGCTTTTTTTA	11.9	-	20.7	-	13.6	-	10.56	-	6.1	16.4	20.25	-	6.6	-	-	9.6	-	13.65	-	19.2
127_13_9	<lmxll>	lm	lm	ll	lm	ll	lm	lm	lm	ll	ll	ll	lm	lm	lm	ll	ll	ll	ll	lm	ll
127_13_1372	ATACGACCGGTCCACACTCACAACGATGTCACATGTCACG	28.9	15	-	34.4	-	26.52	20.16	30.6	-	-	-	40.7	28.6	26.25	-	-	-	-	20.7	-
127_13_1373	TGACAATGTCGGTAAATGCAAATAAGGCTGCAGTCCCATG	21.25	13	-	12	-	16.32	24.96	18.7	-	-	-	23.1	22	17.85	-	-	-	-	18.9	-
127_13_1374	TTGTAGTCTTCATCATCAGACAGTGCGAAGTCCACGGTGA	39.95	29	-	40.8	-	42.33	38.4	45.05	-	-	-	45.1	50.6	38.85	-	-	-	-	32.4	-
127_13_1375	GCGTGCCCGAGCCCCTCGTGCCCGGCGCGCCGCCCGTGCC	19.55	23	-	25.6	-	31.11	26.88	20.4	-	-	-	18.7	26.4	14.7	-	-	-	-	25.2	-
127_13_1376	ACCCCCTGGTGGTAGTGGTGGTGGTGCATCATGCCGCTCA	29.75	26	-	30.4	-	34.68	42.24	28.9	-	-	-	39.6	26.4	31.5	-	-	-	-	40.5	-
127_13_1377	AAACTTTTATTATCTTGAATTAATTGTTACCTATCAATAA	22.1	18	-	10.4	-	16.32	11.52	23.8	-	-	-	17.6	17.6	15.75	-	-	-	-	14.4	-
127_13_1378	AATATGAAGAGTCTCTCCTGCGCAAGTTCCGTGTGCGATG	27.2	34	-	25.6	-	22.95	28.8	25.5	-	-	-	30.8	37.4	33.6	-	-	-	-	31.5	-
127_13_1379	TTGACTGGTAGAGAATGCTCTTAACATTAAGTCGACCTGA	20.4	20	-	24	-	18.36	17.28	17	-	-	-	29.7	24.2	18.9	-	-	-	-	14.4	-
127_13_1380	TCTCACCGCCCATGGAGTGGAAGTATCTGACGCCTGAGGA	35.7	27	-	20.8	-	22.44	24	22.95	-	-	-	19.8	24.2	24.15	-	-	-	-	22.5	-
128_13_6	<lmxll>	lm	lm	lm	lm	ll	lm	lm	lm	ll	ll	ll	lm	lm	lm	ll	ll	ll	lm	lm	ll
128_13_1381	TTGACTGGTTTTTGTAAAGATTTATAACAAACGTTACAGG	22.1	33	19.8	20.8	-	24.99	24.96	22.1	-	-	-	22	24.2	32.55	-	-	-	26	28.8	-										1904-01-01 13:04:00	1904-01-01 20:01:00
128_13_1382	CCGCTCTATCCTAAAATATTATAAATGCGAAAGTAACTGT	16.15	13	12.6	15.2	-	23.46	15.36	18.7	-	-	-	23.1	33	23.1	-	-	-	12.35	14.4	-										1904-01-01 13:04:00	1904-01-01 20:01:00
128_13_1383	ATCTGGTTCTCTTTCAGCAGCTCCTCGATGTCGATGTACT	12.75	18	13.5	10.4	-	17.85	13.44	21.25	-	-	-	18.7	11	14.7	-	-	-	17.55	18	-										1904-01-01 13:04:00	1904-01-01 20:01:00
128_13_1384	TCTGTGGTAATCTAGAAAGGGGTAGGTAGTAAGGTTAAGT	20.4	16	18.9	17.6	-	19.38	22.08	15.3	-	-	-	20.9	22	23.1	-	-	-	15.6	20.7	-										1904-01-01 13:04:00	1904-01-01 20:01:00
128_13_1385	CTGCAAGTGGCCTGCCTTTATTTCTATTATGTAAAATCCT	23.8	24	19.8	20	-	17.85	12.48	27.2	-	-	-	12.1	22	16.8	-	-	-	21.45	18	-										1904-01-01 13:04:00	1904-01-01 20:01:00
128_13_1386	GCGTTGAATTCTTTGGTCGGAACGGTCTGGAGCTGTAGGC	17.85	18	19.8	26.4	-	19.89	24	26.35	-	-	-	17.6	24.2	24.15	-	-	-	28.6	29.7	-										1904-01-01 13:04:00	1904-01-01 20:01:00
129_14_14	<lmxll>	ll	ll	lm	lm	ll	lm	lm	ll	ll	lm	lm	ll	ll	lm	ll	ll	lm	ll	ll	lm
129_14_1387	TCCGCTCCTCCTGCCAGTCCTTCTCCAACGAAGACCGGGA	-	-	36	35.2	-	33.15	30.72	-	-	32.8	35.25	-	-	23.1	-	-	39.95	-	-	28.8
129_14_1388	AGAAGGTGGCGGGCAGCACGGCCGTGGTGGTGCTGGTGCG	-	-	5.4	8.8	-	5.1	5.76	-	-	8.2	9	-	-	8.4	-	-	10.2	-	-	5.76
129_14_1389	TCTTCTTCCAGCATCGCCTGGTCCAGGTCTAGGAAACCCT	-	-	24.3	32.8	-	33.15	30.72	-	-	24.6	26.25	-	-	23.1	-	-	25.5	-	-	30.72
129_14_1390	ATCTTGTCCTCGGCTCCCACGAAACTGAAATGTAAGGGTT	-	-	16.2	20	-	15.3	25.92	-	-	17.22	16.5	-	-	17.85	-	-	24.65	-	-	23.04
129_14_1391	TTGGCTGGTAGAAAATGTTTTTAGCATTAAGTCCACCTTT	-	-	9	8.8	-	6.12	5.76	-	-	9.02	4.5	-	-	11.55	-	-	5.95	-	-	7.68
129_14_1392	TAGGCTACCTACTTACTTGTCTTACGCCGCCTCATAGTAT	-	-	27	29.6	-	23.97	28.8	-	-	20.5	27.75	-	-	18.9	-	-	30.6	-	-	24
129_14_1393	AAGTTGGTATGCAAGTATGCAATTAATGTATGACTATTGC	-	-	25.2	24	-	22.44	24.96	-	-	25.42	19.5	-	-	19.95	-	-	26.35	-	-	25.92
129_14_1394	GCTCTGACCACGTCGGCGCAGGTGGTGGCGGGCCGCACGC	-	-	32.4	23.2	-	24.48	29.76	-	-	18.04	22.5	-	-	18.9	-	-	25.5	-	-	31.68
129_14_1395	TTGACTGGCAGAAAATGCTTTTAGCATTAAATCCACCTGT	-	-	9	12.8	-	10.2	8.64	-	-	9.84	14.25	-	-	9.45	-	-	4.25	-	-	5.76
129_14_1396	AGGTACCTGTACGTACCTGAATATACCTATACGTGAACGA	-	-	36	18.4	-	24.48	30.72	-	-	22.14	23.25	-	-	19.95	-	-	21.25	-	-	23.04
129_14_1397	ACCTCAAGTGCGGTGGGTATGATACAGGGTGTAGCGGAGA	-	-	31.5	32.8	-	27.03	36.48	-	-	27.06	33.75	-	-	28.35	-	-	27.2	-	-	39.36
129_14_1398	TGCCACTTCACTATTATGTGTATACGCTAACTACCATTGT	-	-	13.5	8.8	-	9.18	20.16	-	-	11.48	9.75	-	-	7.35	-	-	8.5	-	-	6.72
129_14_1399	CGCTAGCTACGCACGGGCCGGTCGCCGTCGCCGTGAACGC	-	-	5.4	10.4	-	13.26	11.52	-	-	8.2	9.75	-	-	6.3	-	-	11.05	-	-	6.72
129_14_1400	CCGCTCCGGAAGGTAGGCCCTGACACTCATAACTCTAGGC	-	-	30.6	31.2	-	29.58	22.08	-	-	39.36	36	-	-	23.1	-	-	28.9	-	-	51.84
130_14_8	<lmxll>	ll	lm	ll	ll	ll	ll	ll	lm	ll	ll	ll	lm	ll	ll	ll	ll	ll	lm	lm	ll
130_14_1401	TTGACTGGCTGAAAATGCTTTTAGCATTAAGTCCACCTGA	-	13	-	-	-	-	-	7.65	-	-	-	9.9	-	-	-	-	-	7.15	8.1	-
130_14_1402	TCTTGGGCCCCGTGCTAGGCTAGACTGCCTGGTCGTCACT	-	19	-	-	-	-	-	28.9	-	-	-	36.3	-	-	-	-	-	24.7	27	-
130_14_1403	TCAGCTCTCGAGACCGCACGATGTGAGTGAACGCGATGTA	-	30	-	-	-	-	-	28.05	-	-	-	26.4	-	-	-	-	-	26	23.4	-
130_14_1404	GCGATCACGAACAATATAGAATCCACAGGGGTATAATCGT	-	18	-	-	-	-	-	11.05	-	-	-	16.5	-	-	-	-	-	11.05	24.3	-
130_14_1405	TGACTCGGCGGCACTTGCTTGTAGTCGGGGTCCCAGATGG	-	31	-	-	-	-	-	26.35	-	-	-	17.6	-	-	-	-	-	39	39.6	-
130_14_1406	AGGTACAAAGATCAAAAAGTACGGGTGTATATCCCACAGA	-	25	-	-	-	-	-	25.5	-	-	-	27.5	-	-	-	-	-	20.8	27	-
130_14_1407	ATACGGCTGATGTCGCACGGACGCGCGCCGGAGTGCGCCA	-	21	-	-	-	-	-	17	-	-	-	11	-	-	-	-	-	11.7	20.7	-
130_14_1408	TAATTTCGACGAAGAATCGAACGGCCAGGTCAGATTAGGA	-	22	-	-	-	-	-	28.9	-	-	-	26.4	-	-	-	-	-	19.5	15.3	-
131_14_12	<lmxll>	ll	lm	lm	ll	ll	lm	ll	lm	ll	ll	ll	lm	ll	ll	ll	ll	ll	lm	lm	ll
131_14_1409	CATGAAATGTTTATGTGTTAATGTAAAAAAAAATTGGCCA	-	3	6.3	-	-	6.12	-	4.25	-	-	-	4.4	-	-	-	-	-	5.85	3.6	-
131_14_1410	TTGACTGGTAGATAGCATTAAGTCCACCTGATTGTACATC	-	28	36.9	-	-	23.97	-	23.8	-	-	-	28.6	-	-	-	-	-	17.55	18	-
131_14_1411	CCTCCATCCTGATAAGGACTAGAAGGTAACCCACCGTGTG	-	18	26.1	-	-	28.56	-	20.4	-	-	-	25.3	-	-	-	-	-	26	25.2	-
131_14_1412	AGGTTCAGGAGCAGAAAGTAGGTATCGCTTAGGTGAACAT	-	18	21.6	-	-	19.38	-	22.95	-	-	-	25.3	-	-	-	-	-	20.15	18.9	-
131_14_1413	CACAAACCACGAGGCGGACCAGCCAGCTCACCTGACGCTC	-	35	36	-	-	26.01	-	27.2	-	-	-	31.9	-	-	-	-	-	33.8	25.2	-
131_14_1414	TGAAAATTCCTCCGTTGCAGCCATTACATAGTCAAGACAA	-	16	12.6	-	-	19.38	-	17	-	-	-	19.8	-	-	-	-	-	16.9	7.2	-
131_14_1415	AGGGCGTCCCACGTTTGCCTAGGTACTAAGTAACCTGAAG	-	28	22.5	-	-	27.54	-	23.8	-	-	-	23.1	-	-	-	-	-	24.05	21.6	-
131_14_1416	GGGATAATATGTAATAAGTAGATAGGTACTTGGGTACGGT	-	14	18.9	-	-	21.93	-	22.95	-	-	-	18.7	-	-	-	-	-	14.95	13.5	-
131_14_1417	AGAAATAATGTTAGATATTTCCTATTATTGTATTGTAATA	-	22	27	-	-	26.52	-	17	-	-	-	24.2	-	-	-	-	-	33.15	21.6	-
131_14_1418	GTCGACATACTGCTAGTGTGTTGTGTCTAATCCTACAGTT	-	11	21.6	-	-	14.28	-	11.05	-	-	-	18.7	-	-	-	-	-	7.8	6.3	-
131_14_1419	TTGGTATTATTACTGTTTCTATTATTATTGTGAAATATTG	-	34	27.9	-	-	27.03	-	19.55	-	-	-	23.1	-	-	-	-	-	24.05	36	-
131_14_1420	TAAGAAAGAGATGGTTAGATGTTTGTGGTATGTGTCTTTG	-	29	31.5	-	-	31.11	-	23.8	-	-	-	31.9	-	-	-	-	-	25.35	15.3	-
132_14_6	<lmxll>	ll	lm	lm	ll	ll	lm	ll	lm	ll	lm	ll	ll	ll	ll	ll	ll	ll	lm	lm	ll
132_14_1421	GACCTTGAGTGCCATTTTTGGCGGTATAAAAATTCAATGG	-	20	21.6	-	-	20.4	-	23.8	-	21.32	-	-	-	-	-	-	-	20.15	18.9	-
132_14_1422	ATAGTGTCACTTGCGTATTTAATTCAACCAATTGATCTGC	-	11	12.6	-	-	10.2	-	5.95	-	11.48	-	-	-	-	-	-	-	4.55	6.3	-
132_14_1423	AGGTACAGGGAGATTGTTCGACATTTAGAAAGAAAGAAAG	-	39	31.5	-	-	23.97	-	34.85	-	31.98	-	-	-	-	-	-	-	27.3	28.8	-
132_14_1424	AGGTTCAGGGAGCAAAAAATAGAGTTGCAAAAAAAGATAA	-	25	19.8	-	-	21.42	-	39.1	-	24.6	-	-	-	-	-	-	-	33.8	21.6	-
132_14_1425	TTGACTTGCAGAAAATGCTTCTAGCATTAAGTCCACATTA	-	11	9.9	-	-	10.71	-	6.8	-	11.48	-	-	-	-	-	-	-	8.45	13.5	-
132_14_1426	TGCCTTGTATTTAATCCAAAATAAACATAATCATATTAAA	-	15	9.9	-	-	16.32	-	11.05	-	15.58	-	-	-	-	-	-	-	16.25	18	-
133_14_11	<lmxll>	ll	lm	lm	ll	ll	lm	ll	lm	ll	lm	ll	ll	ll	ll	ll	ll	lm	lm	lm	ll
133_14_1427	AACGCTGCAGGACGAACAAAACATCGTGAGAAAGCCTGCA	-	25	17.1	-	-	23.46	-	9.35	-	8.2	-	-	-	-	-	-	6.8	15.6	19.8	-
133_14_1428	GGCGTCCCACGGAGGAGTGCAGCTGGTTCCCCGGCTACGC	-	9	26.1	-	-	21.93	-	23.8	-	21.32	-	-	-	-	-	-	17	26.65	27	-
133_14_1429	GGGTAGCGGGAGAGGGCAGGGGTTGACAAGAGGGCGCCAC	-	36	21.6	-	-	32.13	-	23.8	-	27.88	-	-	-	-	-	-	20.4	24.7	31.5	-
133_14_1430	ATTCTCTCGGGGGCAACAGCAAGACCATCATGATCGCGAA	-	28	35.1	-	-	24.48	-	25.5	-	29.52	-	-	-	-	-	-	22.1	32.5	25.2	-
133_14_1431	TATATGCAACGTATAGGTCGCTTCGGCATCAGGATTTGGC	-	24	39.6	-	-	26.52	-	23.8	-	26.24	-	-	-	-	-	-	26.35	17.55	28.8	-
133_14_1432	CTACCTATACCAAAAATGCGTTCACCATTAAGTACACATT	-	19	28.8	-	-	27.54	-	23.8	-	29.52	-	-	-	-	-	-	27.2	15.6	15.3	-
133_14_1433	CGAATGAAACTGAAACCAGCCAAATGTCAGAACATCATAT	-	17	12.6	-	-	17.34	-	19.55	-	17.22	-	-	-	-	-	-	11.05	16.9	13.5	-
133_14_1434	CCGGCATCCCTCGCACGGAGCACTCCCCACACCACCTCGC	-	31	32.4	-	-	22.44	-	32.3	-	25.42	-	-	-	-	-	-	28.9	44.85	31.5	-
133_14_1435	ATGCGCGTCAGCTTCGAGTCTCTGAGGAGATAAAACAACA	-	21	16.2	-	-	24.48	-	17.85	-	14.76	-	-	-	-	-	-	17.85	13	23.4	-
133_14_1436	TAGGCCTCGAACTGCGCGTCGATGTAGTCCACCACCGTCT	-	33	25.2	-	-	18.36	-	33.15	-	23.78	-	-	-	-	-	-	26.35	20.8	17.1	-
133_14_1437	TTATCAACACCGAATATTAGGCCTGGGTCTCCTATTTACG	-	23	22.5	-	-	19.89	-	17	-	26.24	-	-	-	-	-	-	22.1	16.9	22.5	-
134_14_3	<lmxll>	lm	ll	ll	lm	lm	ll	lm	ll	lm	ll	lm	lm	ll	lm	lm	lm	lm	ll	ll	lm
134_14_1438	AGGTTCAGGAGCAGAAAGTAGGAAAAGAATGTTCCGTGGG	5.1	-	-	4.8	12.75	-	5.76	-	9.76	-	17.25	7.7	-	16.8	10.44	10.4	7.65	-	-	14.4
134_14_1439	AGGTACAAGGATCAAAACGTATAGAAGTGCTGAAAAAAAT	9.35	-	-	8	12.75	-	10.56	-	8.54	-	19.5	20.9	-	13.65	12.76	9.6	8.5	-	-	6.72
134_14_1440	ATAGTGACACTTGCGTATTTAATTCCACCAATTGATCTGC	17	-	-	15.2	23.8	-	8.64	-	15.86	-	36.75	19.8	-	24.15	29	22.4	14.45	-	-	16.32
135_14_8	<lmxll>	lm	ll	ll	lm	lm	ll	lm	ll	lm	ll	lm	lm	lm	lm	lm	lm	ll	ll	ll	lm
135_14_1441	CAGCAAAAACATCATGGATTTAAAATCAATTTCCTCGAGG	34	-	-	32	36.55	-	32.64	-	25.62	-	36	25.3	33	37.8	22.04	30.4	-	-	-	32.64
135_14_1442	ATTCTCTCGGCGGCAACAGCAAGACCATCATGATCGCGAA	27.2	-	-	34.4	31.45	-	27.84	-	30.5	-	31.5	37.4	24.2	28.35	32.48	32.8	-	-	-	45.12
135_14_1443	CAAGTCGGCGAGCTAACCTGTTTAGATATATGAAAGATTT	16.15	-	-	9.6	28.9	-	17.28	-	24.4	-	30	30.8	4.4	14.7	29	28	-	-	-	31.68
135_14_1444	CTTAGGGCTCACTTTTTGTAATCCTGATAAGCAAACATTG	19.55	-	-	18.4	14.45	-	22.08	-	21.96	-	13.5	18.7	13.2	32.55	25.52	21.6	-	-	-	22.08
135_14_1445	AATGCAAACATTTCTTAGATAAGTATTCCTCTCAGCTCAT	39.1	-	-	28	35.7	-	33.6	-	40.26	-	33	37.4	41.8	32.55	40.6	35.2	-	-	-	39.36
135_14_1446	CCTGCACCGACGTGGGGCTCATCCAACACGTGCTGCAGAG	34.85	-	-	29.6	34	-	33.6	-	24.4	-	28.5	40.7	26.4	29.4	37.12	21.6	-	-	-	25.92
135_14_1447	ATGCGCGTCAGCTTCGAGTCTCTGAGGAGACAAAACAATT	30.6	-	-	29.6	27.2	-	24	-	23.18	-	30.75	22	17.6	25.2	25.52	25.6	-	-	-	33.6
135_14_1448	TACGCCTCGAACTGCGCGTCGATGTAGTCCACCACCGTCT	22.95	-	-	12.8	16.15	-	19.2	-	21.96	-	25.5	22	11	18.9	23.2	20.8	-	-	-	19.2
136_14_15	<lmxll>	lm	lm	ll	ll	lm	ll	ll	lm	lm	ll	ll	lm	lm	ll	lm	lm	ll	lm	lm	ll
136_14_1449	TCTAGTTATTTCAGGGAATTCTCGAAGAAGTTCATGAAAT	28.05	26	-	-	20.4	-	-	38.25	21.96	-	-	28.6	28.6	-	24.36	25.6	-	22.1	34.2	-
136_14_1450	TCAGTTGTCTATGGTTTGACTGTTTTATACAGCACATGCT	19.55	24	-	-	29.75	-	-	27.2	28.06	-	-	31.9	17.6	-	22.04	16.8	-	28.6	36	-
136_14_1451	CAGCATCAGAACCTAACAAAGCAGGCGCTCTTAAAACGCT	20.4	15	-	-	15.3	-	-	21.25	15.86	-	-	26.4	22	-	24.36	17.6	-	24.7	26.1	-
136_14_1452	CTCGCCAGGGTCACCTGTAGGGCGCCGCCGCCGCGCAGGG	27.2	22	-	-	28.9	-	-	24.65	29.28	-	-	25.3	28.6	-	23.2	21.6	-	16.25	35.1	-
136_14_1453	TGGACTCTCATCTCCAATCCCTGATGGTGGAGAGCAGCGT	26.35	36	-	-	36.55	-	-	31.45	26.84	-	-	30.8	39.6	-	35.96	29.6	-	39.65	45.9	-
136_14_1454	AAGTACTCGAAGTCGCTGCGCAGACACGTGCCCTCGGCCG	29.75	37	-	-	35.7	-	-	34.85	24.4	-	-	39.6	24.2	-	31.32	23.2	-	39	49.5	-
136_14_1455	ATCTTGTCTTCCGCTCCCACGAAACTGGAACCAAATTGTT	13.6	21	-	-	11.05	-	-	19.55	18.3	-	-	9.9	8.8	-	17.4	10.4	-	16.9	21.6	-
136_14_1456	TTGGCTGGTAGAAAATGCCTTTAACATTAAGTCCACCTTT	17	16	-	-	11.9	-	-	12.75	13.42	-	-	12.1	6.6	-	22.04	15.2	-	6.5	10.8	-
136_14_1457	ACGCGCGGAATATTAATCAAATAATTAATCATCGTGGTTT	35.7	24	-	-	24.65	-	-	32.3	23.18	-	-	17.6	26.4	-	26.68	29.6	-	30.55	28.8	-
136_14_1458	TTTTGACGCGAACATTTAAATAATAAAAAACGGGGATAAC	18.7	19	-	-	23.8	-	-	18.7	28.06	-	-	19.8	22	-	25.52	19.2	-	17.55	17.1	-
136_14_1459	CGCTAGCGACCCACGGGCCGGTCGCCGTGGCCGTGAACGC	16.15	13	-	-	20.4	-	-	22.95	13.42	-	-	24.2	26.4	-	18.56	19.2	-	12.35	17.1	-
136_14_1460	CGACGGCGCAGGGCTCCGGCCACGTGTCGCCCGACAACGT	29.75	37	-	-	34	-	-	28.9	40.26	-	-	34.1	17.6	-	30.16	21.6	-	35.1	25.2	-
136_14_1461	ATGTCAGTTGTTGTGGTCACTGATATCTTTGCCAAGGTTC	18.7	20	-	-	20.4	-	-	28.05	34.16	-	-	20.9	30.8	-	20.88	26.4	-	11.7	24.3	-
136_14_1462	TTGCCTGGCAGAAAATGCTTTTAGCATTAAGTCCAACTGA	12.75	16	-	-	11.9	-	-	19.55	20.74	-	-	25.3	19.8	-	25.52	16.8	-	21.45	15.3	-
136_14_1463	ACCTCAAGTGCGGTGGGTATGCTACAGGGTGTAGCGGTGG	26.35	31	-	-	27.2	-	-	34.85	36.6	-	-	36.3	30.8	-	52.2	38.4	-	31.85	38.7	-
137_14_3	<lmxll>	lm	lm	ll	ll	lm	ll	ll	lm	lm	ll	lm	lm	lm	ll	lm	lm	ll	lm	lm	ll
137_14_1464	TTGTTAAGCGCCGAGCGCAGGTCGCCCTGCGCGGTGAACA	34	29	-	-	35.7	-	-	28.9	32.94	-	3	35.2	44	-	31.32	39.2	-	36.4	34.2	-
137_14_1465	AGCATGCGGTGGTGCCGGTGATGTTCGCTGGGCAACAGGG	30.6	32	-	-	30.6	-	-	25.5	31.72	-	3	31.9	46.2	-	35.96	30.4	-	37.05	19.8	-
137_14_1466	TGTACTTAAGTATTCTCCTACTTAAAAGACAGTCGCAAAA	28.05	23	-	-	19.55	-	-	22.95	19.52	-	3	17.6	15.4	-	30.16	20.8	-	21.45	19.8	-
138_15_22	<lmxll>	ll	ll	ll	lm	lm	ll	ll	lm	ll	ll	lm	lm	ll	lm	ll	lm	ll	ll	ll	lm
138_15_1467	CCACGGCTTCCTGATGAAGAGATGGAGACCTTCGTAGCTA	-	-	-	16.8	13.6	-	-	18.7	-	-	24	30.8	-	28.35	-	21.6	-	-	-	27.84
138_15_1468	GGTTCCAACAAGACCTGCTTATTGGGAACATTCTGGACCT	-	-	-	20	17	-	-	22.95	-	-	17.25	13.2	-	12.6	-	12.8	-	-	-	23.04
138_15_1469	AAAATAAATATTTTATAACCATAATATTTAAGTAACAGTA	-	-	-	17.6	12.75	-	-	20.4	-	-	19.5	16.5	-	12.6	-	16	-	-	-	22.08
138_15_1470	CTCATGCCTCCACAAGTGATAAACTATTTTTTTGTACTCA	-	-	-	5.6	14.45	-	-	13.6	-	-	21.75	8.8	-	13.65	-	16	-	-	-	23.04
138_15_1471	TTTATGAAATGTATGGGTCACATGCTTTATGACAGGGTGC	-	-	-	14.4	17.85	-	-	19.55	-	-	21.75	18.7	-	12.6	-	14.4	-	-	-	21.12
138_15_1472	TTAATCATAATATTCCCGAAACTTTTAAATTACGTCCCGT	-	-	-	10.4	9.35	-	-	5.95	-	-	10.5	7.7	-	8.4	-	12.8	-	-	-	8.64
138_15_1473	CCGCTATTGAAGGTACGCTTGATACCCATAAGTATTCTGA	-	-	-	12.8	22.1	-	-	21.25	-	-	20.25	20.9	-	17.85	-	22.4	-	-	-	31.68
138_15_1474	GTGAAGAACACGAGTTCTTAGCAACAATCATGGCGATTTT	-	-	-	15.2	22.95	-	-	11.05	-	-	15.75	19.8	-	18.9	-	21.6	-	-	-	17.28
138_15_1475	CTCGCCACCCGCCGCCGTCGGCGCCCGGCACCACGGCCTC	-	-	-	20.8	17.85	-	-	20.4	-	-	16.5	13.2	-	22.05	-	16.8	-	-	-	24.96
138_15_1476	TCCTCATGCGGCCACGTGTCCTTATGATCCGGCAGCGGAG	-	-	-	24.8	22.95	-	-	18.7	-	-	28.5	17.6	-	23.1	-	21.6	-	-	-	43.2
138_15_1477	AGCTGAGTGCAGTGGCGACGGTCCCGGACCAGTACCCGCT	-	-	-	30.4	34.85	-	-	31.45	-	-	30.75	33	-	34.65	-	21.6	-	-	-	34.56
138_15_1478	CCTTCCAGATGTACCTGTCCATGGCCAGCGTGCTCACGCT	-	-	-	32	28.9	-	-	35.7	-	-	33	36.3	-	30.45	-	34.4	-	-	-	33.6
138_15_1479	CCGGCCACCAGGTCACCATGAAGAACGCGCCCATGTACCA	-	-	-	27.2	34	-	-	36.55	-	-	32.25	28.6	-	24.15	-	24	-	-	-	36.48
138_15_1480	TCACCTCTATGCATGCCTTTGCCTTATATATTCCTTTACA	-	-	-	24.8	30.6	-	-	13.6	-	-	26.25	30.8	-	34.65	-	22.4	-	-	-	31.68
138_15_1481	TGAGGTGGTGGGCAATGGAAAGCTATTAGACATTTGGATA	-	-	-	12	17.85	-	-	8.5	-	-	13.5	13.2	-	11.55	-	8	-	-	-	22.08
138_15_1482	CGCGCCGGGTCGTGCTGGAAGCTGTCCACTAGTCGAGAGA	-	-	-	23.2	22.95	-	-	26.35	-	-	29.25	26.4	-	28.35	-	25.6	-	-	-	42.24
138_15_1483	CAGCGTCCGTCAGAACATCTTATTCGGGCAGCCCATGGAC	-	-	-	14.4	16.15	-	-	20.4	-	-	20.25	24.2	-	22.05	-	13.6	-	-	-	15.36
138_15_1484	TAGCCCTTACGCAGACATTGTGAAACAGGCACTTAAAATA	-	-	-	12	17	-	-	10.2	-	-	18	7.7	-	8.4	-	10.4	-	-	-	8.64
138_15_1485	TGATTGGGTGATGACGGTGGAGGTTCTGGAATCTATACGT	-	-	-	29.6	34	-	-	32.3	-	-	33	28.6	-	27.3	-	28	-	-	-	36.48
138_15_1486	CAGAGATAGAACACGATGACGATTAATGTGAATATGTATC	-	-	-	16	22.1	-	-	18.7	-	-	20.25	19.8	-	14.7	-	21.6	-	-	-	21.12
138_15_1487	CGGCGGCGGGCAGCCCGGCCACAGCAAAGCAAATTAACTT	-	-	-	24	21.25	-	-	25.5	-	-	22.5	27.5	-	30.45	-	32	-	-	-	39.36
138_15_1488	GGAATGGGAACGGTTAGTCATCATCATCACGACCCGTCAA	-	-	-	20	34	-	-	25.5	-	-	39	33	-	35.7	-	36.8	-	-	-	37.44
139_15_19	<lmxll>	ll	ll	ll	lm	lm	ll	lm	lm	ll	ll	lm	lm	ll	lm	ll	lm	ll	ll	ll	lm
139_15_1489	TCGAAGTAGAACGACGACCAGGATGTCGGCTGGTGCTCGG	-	-	-	32	34.85	-	25.92	23.8	-	-	21	25.3	-	36.75	-	21.6	-	-	-	39.36
139_15_1490	AGATGAAGGAGACGCAGCGCACTAACAGATGTCTGCTCAA	-	-	-	23.2	28.05	-	29.76	34.85	-	-	30.75	20.9	-	30.45	-	30.4	-	-	-	25.92
139_15_1491	GTTAGTGTGTTTGATCTAATCGCTGCGGAACGCCCGCGTG	-	-	-	20.8	17	-	19.2	22.95	-	-	26.25	27.5	-	25.2	-	22.4	-	-	-	23.04
139_15_1492	TGCTGGTGTTCCTGTTCCCGGCCGGGCTCTACTTCTGCTT	-	-	-	35.2	28.9	-	32.64	28.05	-	-	38.25	30.8	-	34.65	-	34.4	-	-	-	30.72
139_15_1493	TCAACGACCTCACGAAGGTTCTCTTTGTGGCCGTGATCTT	-	-	-	25.6	34	-	19.2	36.55	-	-	36.75	31.9	-	25.2	-	19.2	-	-	-	33.6
139_15_1494	TTTCTTCACGATGTTTTCCTTTACCATAAGAGTGTGATGT	-	-	-	29.6	34	-	26.88	30.6	-	-	29.25	30.8	-	32.55	-	26.4	-	-	-	39.36
139_15_1495	TCGGTCTCAGCCTGCAGCTTCCAGAGGAAGTCCAGGCGCG	-	-	-	40.8	31.45	-	39.36	42.5	-	-	38.25	41.8	-	48.3	-	39.2	-	-	-	40.32
139_15_1496	AAGTAAAGTTAAAGTAATGAGTTATTGTAATGGCCGTTTA	-	-	-	32	17	-	31.68	24.65	-	-	27	28.6	-	24.15	-	24	-	-	-	27.84
139_15_1497	TGGCAAAATATTCCTACCAATGTACTACGACACCCATGCA	-	-	-	24	29.75	-	24	26.35	-	-	28.5	24.2	-	35.7	-	22.4	-	-	-	27.84
139_15_1498	CAGAGTAAGGCGTAGGAAGTTAATAGAAACCAAAATGAGT	-	-	-	24.8	20.4	-	28.8	13.6	-	-	15.75	17.6	-	15.75	-	19.2	-	-	-	15.36
139_15_1499	AACGAAGACGGGCTGACGTGCGGGACCAGGCGCAGGACGT	-	-	-	28.8	45.05	-	30.72	30.6	-	-	27.75	47.3	-	37.8	-	32	-	-	-	48
139_15_1500	ACTAGACCGCTGAAAGGGAAAATGACGTGGTTATGGATTT	-	-	-	11.2	11.05	-	7.68	6.8	-	-	9.75	12.1	-	11.55	-	7.2	-	-	-	14.4
139_15_1501	TCTAGGCGGCCCACCTTGGAGCGAGGAGTCGCGTTGTTCA	-	-	-	30.4	30.6	-	21.12	24.65	-	-	33	47.3	-	31.5	-	33.6	-	-	-	26.88
139_15_1502	GCAAAACAGAGGCGCGAGCATAGGATTCGATACTATTTTC	-	-	-	13.6	13.6	-	11.52	11.05	-	-	8.25	8.8	-	10.5	-	14.4	-	-	-	16.32
139_15_1503	AGGTAAGCCTTTAAGTATTTCCTCATAAAGATCATGAGTG	-	-	-	18.4	28.05	-	15.36	17.85	-	-	31.5	31.9	-	30.45	-	25.6	-	-	-	25.92
139_15_1504	TTAAATATATTGTATAAGGGCCCGCCGCCGTATACAATAA	-	-	-	27.2	14.45	-	18.24	23.8	-	-	27	27.5	-	25.2	-	23.2	-	-	-	13.44
139_15_1505	AGGTACGAGGATCAAAAAGTAGCAAAAGTAGTATTGTAAC	-	-	-	20	24.65	-	28.8	24.65	-	-	24	25.3	-	19.95	-	18.4	-	-	-	20.16
139_15_1506	CCTACTATATCGAAATCATAGCAATAAATTATGGTGTCAA	-	-	-	19.2	20.4	-	16.32	19.55	-	-	30	24.2	-	15.75	-	24	-	-	-	24
139_15_1507	ACCTGACGTTCGTGCACGTGGGCAACCCGGACCTGCTGGC	-	-	-	26.4	24.65	-	26.88	29.75	-	-	31.5	31.9	-	28.35	-	36	-	-	-	29.76
140_15_31	<lmxll>	ll	ll	lm	lm	lm	ll	lm	lm	ll	ll	ll	lm	ll	lm	ll	ll	ll	ll	lm	lm
140_15_1508	AGCTGAACTCCAAGTGGTCGTCGCTGCAGCAGCTGACGGC	-	-	14.4	12.8	18.7	-	13.44	11.9	-	-	-	20.9	-	16.8	-	-	-	-	24.3	15.36
140_15_1509	CAGTCTTGTCTTTATATTCCATGGTATGACAATGTATGAA	-	-	20.7	26.4	17.85	-	30.72	27.2	-	-	-	24.2	-	19.95	-	-	-	-	19.8	27.84
140_15_1510	AGGTTCAAAGAGCGATAAATAAAGATGTGCATGAAAAAAA	-	-	18.9	24	17	-	22.08	17.85	-	-	-	22	-	25.2	-	-	-	-	27	31.68
140_15_1511	TGTTCCACCACTGGCAGATCGTGCCTGGCGACCCGCTCGA	-	-	31.5	27.2	38.25	-	32.64	28.05	-	-	-	35.2	-	34.65	-	-	-	-	36	49.92
140_15_1512	CACTCGGTGAGAGAGATACACTGGCATTTAGTTATTGTAC	-	-	29.7	19.2	30.6	-	19.2	26.35	-	-	-	26.4	-	28.35	-	-	-	-	35.1	46.08
140_15_1513	CCACCGTCCACCTCGAGGTAACACACACAGGGCGCATAGT	-	-	33.3	22.4	25.5	-	36.48	34	-	-	-	39.6	-	34.65	-	-	-	-	42.3	36.48
140_15_1514	TCCGGCAGGAGGAAGTATGTGCATTGTACCGTCGGCAAAA	-	-	31.5	26.4	33.15	-	30.72	18.7	-	-	-	38.5	-	19.95	-	-	-	-	35.1	49.92
140_15_1515	TGACATTTCAAAACTAGAACGTTCCAATGATAGCGAAATC	-	-	25.2	20	22.95	-	36.48	33.15	-	-	-	34.1	-	31.5	-	-	-	-	27	22.08
140_15_1516	TCAAAATTATAACACCCAATTTTTTCGACTGTGCCTTTGG	-	-	31.5	33.6	24.65	-	35.52	28.9	-	-	-	29.7	-	25.2	-	-	-	-	35.1	25.92
140_15_1517	AATGATAATAACGGTGAATATAGAGGTAGGATCGCATTGT	-	-	11.7	16.8	12.75	-	8.64	8.5	-	-	-	18.7	-	19.95	-	-	-	-	21.6	27.84
140_15_1518	AGAAGGTGGACGTCGCCATTGTGGAGGTGGGCATCGGCGG	-	-	33.3	28.8	32.3	-	44.16	26.35	-	-	-	30.8	-	28.35	-	-	-	-	32.4	48.96
140_15_1519	AGGTAAAGGGAGCAAATTGTATCTTACCTGACGAGGTCTT	-	-	18.9	25.6	17	-	23.04	25.5	-	-	-	27.5	-	30.45	-	-	-	-	31.5	31.68
140_15_1520	AGGAGAAGATCGCCCAAGTGCAGACGCTGGCCGAACAGCT	-	-	27.9	31.2	25.5	-	34.56	30.6	-	-	-	23.1	-	25.2	-	-	-	-	44.1	36.48
140_15_1521	GGAAAATGGATAGTTTCAATGACAAGTCGTTATCATTTGC	-	-	36	18.4	25.5	-	19.2	17.85	-	-	-	23.1	-	22.05	-	-	-	-	31.5	29.76
140_15_1522	AAGAAGGGACATGTTAGTACACTGCAGCGAATGTAAGGTA	-	-	21.6	10.4	19.55	-	12.48	11.05	-	-	-	14.3	-	22.05	-	-	-	-	12.6	23.04
140_15_1523	GAATATTCATGATGATGAGAGATACGCGATTTCGGACAGA	-	-	24.3	16.8	19.55	-	18.24	21.25	-	-	-	20.9	-	24.15	-	-	-	-	24.3	25.92
140_15_1524	CGATGACCGGCGGGAGAAATGTACGGAACGACTAAAAGAA	-	-	23.4	19.2	24.65	-	25.92	25.5	-	-	-	17.6	-	19.95	-	-	-	-	29.7	31.68
140_15_1525	TTTTCTCTGCGTGGGTGGTGGTCTAAGGGTCGGGAATAAA	-	-	16.2	30.4	20.4	-	20.16	13.6	-	-	-	29.7	-	33.6	-	-	-	-	18	28.8
140_15_1526	TGCTTGGAGAGCAACTAAGGAAATTGAGAAAACAAACAAG	-	-	22.5	17.6	34.85	-	17.28	24.65	-	-	-	17.6	-	21	-	-	-	-	26.1	16.32
140_15_1527	CGGTCTCCGGCCAGCAGCAGCGTCCGGTACTGCTGCAGCG	-	-	28.8	27.2	27.2	-	33.6	35.7	-	-	-	28.6	-	39.9	-	-	-	-	39.6	48.96
140_15_1528	TGGTCGGACACATTAGCGCTTCTACCCACTAGAGACAAAG	-	-	17.1	25.6	22.95	-	17.28	21.25	-	-	-	18.7	-	22.05	-	-	-	-	21.6	9.6
140_15_1529	AATATGTTGTAGGCCATCACCGTCAGGAACGAAAAGTACT	-	-	23.4	20	20.4	-	20.16	19.55	-	-	-	22	-	24.15	-	-	-	-	25.2	22.08
140_15_1530	ATACACACGATTATGTTACAACAACAGACAGAAATAAGGT	-	-	11.7	11.2	6.8	-	11.52	11.05	-	-	-	7.7	-	5.25	-	-	-	-	16.2	15.36
140_15_1531	CAGAAGGCCTGGCCCTGCGTGTGCGTGCGCAGGTCTGTCT	-	-	22.5	32	30.6	-	31.68	26.35	-	-	-	34.1	-	35.7	-	-	-	-	37.8	30.72
140_15_1532	CAAAAAGTTTCTAATGTGCGCCCGCTCTAACAGTCTTAAA	-	-	26.1	21.6	19.55	-	9.6	17.85	-	-	-	17.6	-	16.8	-	-	-	-	10.8	20.16
140_15_1533	AGGTATTACACTCACGGGCAAAGAAACAGTTCCTGTTAAA	-	-	13.5	18.4	18.7	-	18.24	11.9	-	-	-	13.2	-	21	-	-	-	-	16.2	28.8
140_15_1534	TTGACTGGTAGAGAATGCTCTTAGCATTAACCCACCTCAT	-	-	11.7	12	7.65	-	14.4	15.3	-	-	-	9.9	-	17.85	-	-	-	-	9	12.48
140_15_1535	CGGCCGGGGCGCGCGGCGGGTGTCACTATCGCGGTGGCGC	-	-	15.3	20	22.1	-	18.24	10.2	-	-	-	17.6	-	13.65	-	-	-	-	29.7	21.12
140_15_1536	CAGACTGCAGTCTAAGTAATAGGTAGATAGGTACATAATT	-	-	22.5	21.6	31.45	-	24	31.45	-	-	-	33	-	26.25	-	-	-	-	39.6	33.6
140_15_1537	AGGTACCGGGAGCAAATTGTATGGGAGTGCATCATTAACA	-	-	5.4	8	10.2	-	7.68	4.25	-	-	-	9.9	-	7.35	-	-	-	-	12.6	6.72
140_15_1538	CGATAGAGGGGGAGCCGCGGGAGGCCAACGAGGAGTCTCA	-	-	24.3	21.6	28.9	-	29.76	28.05	-	-	-	33	-	19.95	-	-	-	-	35.1	39.36
141_15_5	<lmxll>	ll	ll	lm	lm	lm	ll	lm	lm	ll	ll	lm	lm	ll	lm	ll	ll	ll	ll	lm	lm
141_15_1539	TTGACTGGTAGAGAATGCTCTTAGCATTGAGTCCATCTGA	-	-	33.3	23.2	31.45	-	31.68	33.15	-	-	29.25	23.1	-	28.35	-	-	-	-	30.6	33.6										1904-01-01 01:01:00	1904-01-01 15:10:00
141_15_1540	TTGTTCCAGCCAAAGCCAAGATAACCGACATGGTGGCGGT	-	-	26.1	28	24.65	-	24	28.05	-	-	31.5	27.5	-	19.95	-	-	-	-	33.3	33.6										1904-01-01 01:01:00	1904-01-01 15:10:00
141_15_1541	CAAAAATGTAGTGTTTGTTAAGCTTTCAATCGTACCATTA	-	-	26.1	40	22.1	-	27.84	29.75	-	-	30.75	36.3	-	24.15	-	-	-	-	36	37.44										1904-01-01 01:01:00	1904-01-01 15:10:00
141_15_1542	CAATAATTACATAAAGATCAGCGTCATTCTCATATTTGTG	-	-	20.7	24	22.95	-	22.08	28.05	-	-	26.25	35.2	-	24.15	-	-	-	-	22.5	19.2										1904-01-01 01:01:00	1904-01-01 15:10:00
141_15_1543	ATAGACCGTGTTTAGGAACCTAGAATAGACCAAATAGAAG	-	-	29.7	31.2	28.05	-	27.84	35.7	-	-	30.75	33	-	23.1	-	-	-	-	41.4	37.44										1904-01-01 01:01:00	1904-01-01 15:10:00
142_15_12	<lmxll>	lm	lm	ll	ll	ll	lm	ll	ll	lm	lm	ll	ll	lm	ll	lm	lm	lm	lm	ll	ll
142_15_1544	AAAAATTGTATTATATATCTTATTCATCAGAAACAGCCTA	20.4	22	-	-	-	17.34	-	-	13.42	18.04	-	-	15.4	-	24.36	18.4	15.3	17.55	-	-										1904-01-01 01:01:00	1904-01-01 15:15:00
142_15_1545	ACCTACAGTGCGATGTGTTGGCCATCAGCGAACACTGGCT	19.55	17	-	-	-	23.97	-	-	12.2	22.14	-	-	15.4	-	26.68	22.4	21.25	31.85	-	-										1904-01-01 15:11:00
142_15_1546	CAATAATTACATAAAGATCAGCGTCATTCTCATATTGGTG	17	17	-	-	-	20.4	-	-	32.94	18.04	-	-	22	-	20.88	24.8	23.8	20.15	-	-										1904-01-01 01:01:00	1904-01-01 15:13:00
142_15_1547	GTACTCTATACTGACGTTAAACGAACGTACAAGAGCTGTG	26.35	34	-	-	-	22.44	-	-	31.72	25.42	-	-	28.6	-	31.32	24.8	27.2	35.75	-	-										1904-01-01 01:01:00	1904-01-01 15:15:00
142_15_1548	TTTTGGCACCAGCGGTGGATTTGGCACAAGTACCTTCGGT	25.5	30	-	-	-	32.64	-	-	24.4	27.06	-	-	30.8	-	30.16	32.8	33.15	37.05	-	-										1904-01-01 01:01:00	1904-01-01 15:15:00
142_15_1549	AGGTTCAGGAGCAGAAACTAGGGAAGTGAAGTTTTTGGGT	22.95	23	-	-	-	19.38	-	-	10.98	17.22	-	-	6.6	-	19.72	16	13.6	9.75	-	-										1904-01-01 01:01:00	1904-01-01 15:15:00
142_15_1550	AGGTATACAAGATCAAAAAGTACGGAAGCATTTTCAGAAA	24.65	23	-	-	-	22.95	-	-	24.4	22.14	-	-	24.2	-	34.8	27.2	28.05	27.3	-	-										1904-01-01 01:01:00	1904-01-01 15:14:00
142_15_1551	TCTAGTAAGAATAATACTATTTGTACTCACTGGAGTATAC	39.95	32	-	-	-	29.58	-	-	24.4	26.24	-	-	33	-	38.28	21.6	25.5	34.45	-	-										1904-01-01 01:01:00	1904-01-01 15:15:00
142_15_1552	AGAGGTTCCCGGGGAGGGTTACGTGAGTAGCGGTGCTTTT	28.05	25	-	-	-	26.52	-	-	31.72	27.88	-	-	41.8	-	32.48	36	28.05	33.8	-	-										1904-01-01 15:12:00
142_15_1553	TGCCGCCGCCTTCCGGTTAGTTTTGGTTTTAGCATTAAGC	29.75	30	-	-	-	15.3	-	-	21.96	27.06	-	-	22	-	27.84	22.4	25.5	20.8	-	-										1904-01-01 01:01:00	1904-01-01 15:15:00
142_15_1554	AGCTCTTCGCACGGATACCTGAGGTCAGTTGCATATACAG	20.4	18	-	-	-	18.36	-	-	26.84	22.14	-	-	11	-	22.04	32	18.7	20.15	-	-										1904-01-01 01:01:00	1904-01-01 15:15:00
142_15_1555	AAAACAGTGTTGTTGGTCGCGGAGATGCGTATTGTTTTTT	27.2	24	-	-	-	20.91	-	-	24.4	31.16	-	-	17.6	-	35.96	20	25.5	26	-	-										1904-01-01 01:01:00	1904-01-01 15:15:00
143_15_3	<lmxll>	lm	lm	ll	ll	ll	lm	ll	ll	lm	lm	ll	ll	lm	ll	lm	lm	lm	lm	lm	ll
143_15_1556	CCGCACTCAGCGCCAGCCGCTCCCGCAGGCATCCGGGACA	39.1	25	-	-	-	24.48	-	-	28.06	27.88	-	-	35.2	-	25.52	33.6	28.05	29.9	36	-										1904-01-01 01:01:00	1904-01-01 15:06:00
143_15_1557	CGAGGGGCGCGCCCAGGGCAAGTGGAAATGGGTCACACAC	27.2	19	-	-	-	30.6	-	-	32.94	25.42	-	-	35.2	-	34.8	37.6	32.3	36.4	45.9	-										1904-01-01 01:01:00	1904-01-01 15:06:00
143_15_1558	ACCACGTCACCTTCTCCGGGAACGCGTTCATTGTGAATGA	25.5	27	-	-	-	21.93	-	-	31.72	23.78	-	-	17.6	-	22.04	16.8	17.85	27.95	36.9	-										1904-01-01 01:01:00	1904-01-01 15:05:00
144_15_29	<lmxll>	lm	lm	ll	ll	ll	lm	ll	ll	lm	lm	lm	ll	lm	ll	lm	lm	lm	lm	ll	ll
144_15_1559	TCGTGCATCAGAACTGTGTCTACACGTGCTGTACGCCTGT	28.05	29	-	-	-	26.52	-	-	24.4	25.42	24.75	-	17.6	-	33.64	21.6	26.35	21.45	-	-										1904-01-01 01:01:00	1904-01-01 15:16:00
144_15_1560	TTGACTGGTAGAGAATGCTCTTAGCATAAAGTTCACCTGA	10.2	18	-	-	-	16.83	-	-	12.2	9.84	19.5	-	15.4	-	16.24	13.6	8.5	13	-	-										1904-01-01 01:01:00	1904-01-01 15:17:00
144_15_1561	TCTATACGGCAGTTGGGGCATTGGCGACACGTTCCCGACG	18.7	30	-	-	-	22.95	-	-	28.06	25.42	30	-	17.6	-	32.48	20	17	26.65	-	-										1904-01-01 01:01:00	1904-01-01 15:17:00
144_15_1562	AGACAACTTTATATATTACACAACAGAAGAAAATAACTTA	33.15	24	-	-	-	31.11	-	-	39.04	30.34	35.25	-	17.6	-	34.8	32.8	38.25	37.05	-	-										1904-01-01 01:01:00	1904-01-01 15:17:00
144_15_1563	GGGGCTGAGCATCCACTACGCCACATCTGAAAAAAAAACA	16.15	24	-	-	-	27.03	-	-	24.4	31.16	29.25	-	19.8	-	18.56	28.8	23.8	24.05	-	-										1904-01-01 01:01:00	1904-01-01 15:11:00
144_15_1564	AGAGTCAGGGATCACTGGGGGAGAGAAGGCAATACCGATG	17	19	-	-	-	13.77	-	-	28.06	22.14	22.5	-	19.8	-	19.72	24	22.1	29.25	-	-										1904-01-01 01:01:00	1904-01-01 15:17:00
144_15_1565	AGGTAACTTGTACGAGGCAATTGTTAAAAGTCATCTTGAA	12.75	9	-	-	-	10.2	-	-	4.88	7.38	8.25	-	6.6	-	13.92	13.6	12.75	11.7	-	-										1904-01-01 01:01:00	1904-01-01 15:17:00
144_15_1566	CCGCCGCTCACCTCGAGGTACTAGACACAGGGGGTAACAC	31.45	20	-	-	-	29.58	-	-	23.18	29.52	36	-	19.8	-	30.16	29.6	26.35	33.8	-	-										1904-01-01 01:01:00	1904-01-01 15:17:00
144_15_1567	TGTCGGCCGAGGACAAGGGCACCGGCAACCGTGAGAAGAT	18.7	21	-	-	-	18.87	-	-	17.08	29.52	18	-	30.8	-	20.88	19.2	20.4	20.8	-	-										1904-01-01 01:01:00	1904-01-01 15:17:00
144_15_1568	ACGTTCAGAGAGCGATAAATAAGGATGTGCATGAAAAAAA	23.8	19	-	-	-	17.85	-	-	20.74	30.34	15.75	-	22	-	22.04	19.2	15.3	20.15	-	-										1904-01-01 01:01:00	1904-01-01 15:13:00
144_15_1569	GAAAGATTGATATTGATAAAATATGTAGTACTTGGTACTG	22.1	12	-	-	-	17.34	-	-	18.3	19.68	23.25	-	11	-	24.36	16.8	12.75	18.2	-	-										1904-01-01 01:01:00	1904-01-01 15:17:00
144_15_1570	AGGTACAGAGAGTACATTGTATGGGAGTGCTTAGAACTTA	22.1	20	-	-	-	19.38	-	-	23.18	24.6	17.25	-	8.8	-	20.88	17.6	9.35	14.95	-	-										1904-01-01 01:01:00	1904-01-01 15:17:00
144_15_1571	GTGGAGATGGAAAATGTTAGTTATTGGTAATGGTTAAGAT	28.05	26	-	-	-	25.5	-	-	21.96	23.78	27	-	11	-	18.56	17.6	23.8	35.75	-	-										1904-01-01 01:01:00	1904-01-01 15:17:00
144_15_1572	TCCGGCAGGAGGAGGTATGTGCATTGGACACGTGGTGTAA	19.55	23	-	-	-	19.38	-	-	20.74	15.58	15	-	11	-	25.52	18.4	27.2	14.95	-	-										1904-01-01 01:01:00	1904-01-01 15:17:00
144_15_1573	TACTCCGCCGGGGGCTCCAGCACCTGGTCGTACCGATAAA	18.7	18	-	-	-	24.48	-	-	25.62	24.6	21	-	11	-	23.2	28	26.35	33.15	-	-										1904-01-01 01:01:00	1904-01-01 15:17:00
144_15_1574	TCAAAATTATAACACCCATTTTTTTCGACTGTGCCTTTGG	27.2	31	-	-	-	23.97	-	-	30.5	23.78	30	-	39.6	-	16.24	23.2	27.2	29.9	-	-										1904-01-01 01:01:00	1904-01-01 15:17:00
144_15_1575	TGGTCGGACACATTAGCGCTTTTACCCGCTAGAGACAAAG	17	17	-	-	-	22.44	-	-	20.74	22.14	20.25	-	30.8	-	22.04	24	26.35	22.1	-	-										1904-01-01 01:01:00	1904-01-01 15:15:00
144_15_1576	GGCACCGGCAGGAGGTGTGCGGGCTCAAGTGGTCGCCCGA	21.25	19	-	-	-	27.03	-	-	21.96	31.98	21.75	-	13.2	-	34.8	22.4	19.55	26	-	-										1904-01-01 01:01:00	1904-01-01 15:17:00
144_15_1577	TCATTATTTCATGTAAGTATCGGGATACAGGACAAACAAA	28.05	21	-	-	-	33.66	-	-	25.62	26.24	32.25	-	15.4	-	27.84	26.4	20.4	29.9	-	-										1904-01-01 01:01:00	1904-01-01 15:17:00
144_15_1578	GCAATTGGGGTCAACAGATGAACGACCATGTGGATCTCTC	28.9	34	-	-	-	26.52	-	-	29.28	30.34	29.25	-	28.6	-	22.04	31.2	26.35	24.05	-	-										1904-01-01 01:01:00	1904-01-01 15:17:00
144_15_1579	GTGGTAACCAACAAAGAACTGCCTTATCCAGGCTGTTGCC	22.95	14	-	-	-	22.95	-	-	18.3	22.14	19.5	-	4.4	-	10.44	20.8	16.15	16.9	-	-										1904-01-01 01:01:00	1904-01-01 15:17:00
144_15_1580	CGATAGAAGGGGAGCCGCGGGAAGCCAATGAGGAGTCTCA	25.5	22	-	-	-	28.05	-	-	28.06	30.34	24.75	-	17.6	-	39.44	30.4	27.2	28.6	-	-										1904-01-01 01:01:00	1904-01-01 15:14:00
144_15_1581	AAGGTACTGAAACGGGGGAAAAACTGGCCGCTCAAACGTT	17.85	19	-	-	-	19.89	-	-	14.64	20.5	18	-	17.6	-	17.4	14.4	21.25	19.5	-	-										1904-01-01 01:01:00	1904-01-01 15:17:00
144_15_1582	CAGCGCAGCTCGTGCTCGACTCGCGCGGGGTGCGTGTTGG	16.15	24	-	-	-	17.34	-	-	26.84	22.96	19.5	-	8.8	-	17.4	16	18.7	21.45	-	-										1904-01-01 01:01:00	1904-01-01 15:10:00
144_15_1583	ATGCGCGACGACTGCACCGCTGGAATAGACATAGACAAGG	19.55	25	-	-	-	31.11	-	-	31.72	31.16	27	-	22	-	27.84	32	24.65	26	-	-										1904-01-01 01:01:00	1904-01-01 15:17:00
144_15_1584	GTCACGGGCTAGGCAGTGGCTAGAGGACGTGCGCCGGCGC	22.1	12	-	-	-	20.4	-	-	21.96	15.58	21	-	28.6	-	20.88	12	17	16.25	-	-										1904-01-01 01:01:00	1904-01-01 15:17:00
144_15_1585	TCCACCACCCTTTCCAGCTGGTTCCTGGCAGCTCTGGAGT	9.35	18	-	-	-	9.69	-	-	12.2	9.02	9.75	-	15.4	-	13.92	7.2	5.1	10.4	-	-										1904-01-01 01:01:00	1904-01-01 15:17:00
144_15_1586	AGTTATTACACTCACGGGCAAAGATACAGTTCCAGTTAAA	21.25	18	-	-	-	12.24	-	-	18.3	12.3	26.25	-	11	-	31.32	19.2	11.05	11.05	-	-										1904-01-01 01:01:00	1904-01-01 15:15:00
144_15_1587	CTCACGAAGTGTTCGTCTATGATCTGGAACTGCTTGTTCA	24.65	24	-	-	-	29.58	-	-	32.94	28.7	26.25	-	19.8	-	20.88	28	30.6	22.1	-	-										1904-01-01 01:01:00	1904-01-01 15:17:00
145_15_7	<lmxll>	lm	lm	lm	ll	ll	lm	ll	ll	lm	lm	ll	ll	lm	ll	lm	ll	lm	lm	lm	ll
145_15_1588	ACCTGACGTTCGTGCACGTGGGCAACCCGGACCTGCTCGC	22.1	37	32.4	-	-	27.54	-	-	48.8	34.44	-	-	22	-	40.6	-	34.85	36.4	42.3	-
145_15_1589	GCCTCCGAGGCGGCCTCGGTGAGCTCCTTGTCGGCAGCCT	18.7	17	12.6	-	-	17.34	-	-	12.2	19.68	-	-	24.2	-	20.88	-	21.25	9.75	14.4	-
145_15_1590	AGCAGTTCGATAAAGACTTTGTAACTTTGCCTGACCCACA	7.65	7	8.1	-	-	4.59	-	-	7.32	8.2	-	-	8.8	-	6.96	-	5.1	6.5	6.3	-
145_15_1591	TTCGCGGTGGCGCGTAAAAAACCTAACATACAAGATCTCG	20.4	35	24.3	-	-	29.07	-	-	30.5	23.78	-	-	28.6	-	32.48	-	22.95	28.6	35.1	-
145_15_1592	TTAAATAAACTGTATAAGGGCCCGTACACAACGTATCGGT	22.95	28	27	-	-	22.95	-	-	21.96	20.5	-	-	6.6	-	34.8	-	17.85	25.35	24.3	-
145_15_1593	GTTAGGGGGTTTTGGTATTAAGTTCGAGGACTTGGCTACA	15.3	20	15.3	-	-	17.34	-	-	20.74	15.58	-	-	6.6	-	15.08	-	11.9	14.3	24.3	-
145_15_1594	TGGACCGGCTCAACGGGACGGAGAATCCGGAGGAGCTGGC	17	22	12.6	-	-	15.81	-	-	12.2	14.76	-	-	6.6	-	16.24	-	15.3	16.9	22.5	-
146_15_27	<lmxll>	lm	lm	lm	ll	ll	lm	lm	ll	lm	lm	ll	ll	lm	ll	lm	ll	lm	lm	lm	ll
146_15_1595	GGCTTCACGCATGGCGACAAAAGCGTGCTACTTCAACGCT	25.5	5	26.1	-	-	24.48	34.56	-	26.84	29.52	-	-	30.8	-	8.12	-	22.95	37.7	32.4	-
146_15_1596	CTAATGTAATGCTGGGTAAGTCACGTTTGATTAAACTACG	7.65	19	21.6	-	-	16.32	19.2	-	21.96	19.68	-	-	15.4	-	26.68	-	11.05	14.3	9	-
146_15_1597	GAGACGCTATGCACTAGATACTGATAGATAGACACTGATA	38.25	25	32.4	-	-	19.89	34.56	-	30.5	29.52	-	-	28.6	-	30.16	-	25.5	27.95	30.6	-
146_15_1598	TGCGTGGGCACGCGGCGCATGCGCATGTACGTCTTCACGC	34.85	40	36	-	-	31.62	33.6	-	32.94	37.72	-	-	33	-	47.56	-	28.9	28.6	30.6	-
146_15_1599	AGGAGGTACGGTCAGATGCATAGAAACCTGACCCTCCTCT	18.7	25	14.4	-	-	23.46	26.88	-	29.28	25.42	-	-	33	-	10.44	-	21.25	31.85	33.3	-
146_15_1600	CGGCCGGTGCTGCGACTGCACAATATGTACTGAATGCAAG	39.95	34	31.5	-	-	35.19	37.44	-	31.72	41	-	-	33	-	41.76	-	37.4	40.95	45.9	-
146_15_1601	GAAAATTATGCTCAGTAAGGGTACACAAGAGGAGCGATGG	19.55	24	27	-	-	22.95	17.28	-	24.4	20.5	-	-	17.6	-	18.56	-	13.6	20.8	20.7	-
146_15_1602	CATGGAGTAAGGAAGAGGTGGAATGTGTGTGGAATTCTGC	30.6	22	30.6	-	-	23.46	26.88	-	25.62	27.88	-	-	24.2	-	31.32	-	22.95	39	33.3	-
146_15_1603	TAGGGTGTAGCTTATGTGTAGGAGGGTGAGGTCGCGGGCT	11.05	8	9.9	-	-	13.26	14.4	-	3.66	10.66	-	-	13.2	-	17.4	-	11.05	9.75	15.3	-
146_15_1604	TTAAACAGAGGTAAGAATACCATTGATTTCTAAGTGTTAA	33.15	35	30.6	-	-	23.46	30.72	-	37.82	26.24	-	-	33	-	25.52	-	20.4	26	27	-
146_15_1605	CTTACAACCTCATGCCTACGGCTCTGGACATAAGTGTCCG	33.15	28	29.7	-	-	29.58	33.6	-	30.5	35.26	-	-	28.6	-	31.32	-	24.65	34.45	43.2	-
146_15_1606	CAGCGTCCGTCAGAACATCCTGTTCGGGCAGCCCATGGAC	14.45	14	20.7	-	-	17.85	14.4	-	18.3	23.78	-	-	15.4	-	19.72	-	17	18.2	16.2	-
146_15_1607	GAGAAACAGTATATTTTAATTACATACAAGGATTACTGTA	28.9	31	27	-	-	29.58	33.6	-	31.72	38.54	-	-	41.8	-	38.28	-	30.6	39	33.3	-
146_15_1608	CCCTAAAAAGTATCTCCTGCCTTATTATTTACAGCTCATG	16.15	20	34.2	-	-	27.03	26.88	-	17.08	31.16	-	-	35.2	-	33.64	-	29.75	27.3	35.1	-
146_15_1609	AAAATAAAAATTTTATAACCATAATATTTAAGTAACAGTA	24.65	23	28.8	-	-	18.36	18.24	-	19.52	19.68	-	-	17.6	-	20.88	-	22.95	20.15	21.6	-
146_15_1610	GTACGGTCTGTGCGTGGCGAAGGCGCAGTACCCGATCGCG	32.3	34	23.4	-	-	29.07	33.6	-	18.3	27.88	-	-	19.8	-	34.8	-	26.35	26.65	28.8	-
146_15_1611	CGGGAGAGGTTCCAGCCGTCTAGACACATGATCAGACCGA	19.55	15	18	-	-	16.32	27.84	-	19.52	20.5	-	-	17.6	-	19.72	-	14.45	15.6	18.9	-
146_15_1612	TGGAACTGCTGCAGCGGGGACGGCGGCGCGCGCGGCGTCG	33.15	36	27.9	-	-	25.5	28.8	-	35.38	40.18	-	-	33	-	41.76	-	32.3	34.45	42.3	-
146_15_1613	GGTGTACGAACTAAAGGGGAGTGACGTATTAACTGTGCCT	21.25	4	23.4	-	-	14.79	20.16	-	36.6	22.96	-	-	24.2	-	5.8	-	22.95	24.7	18	-
146_15_1614	GCTACTCTACATATACTGAGGAAAACTAACGAGAGCTGTA	25.5	26	23.4	-	-	27.54	26.88	-	29.28	21.32	-	-	33	-	35.96	-	36.55	26	31.5	-
146_15_1615	TTTCATTATCATAAGTCAATATATTGTTACTGTACTAGAT	8.5	3	6.3	-	-	9.69	12.48	-	4.88	13.12	-	-	6.6	-	12.76	-	4.25	5.85	9	-
146_15_1616	TCCTCATGAGGCCAGGTATCCTTGTGATCAGGTAGTGGAG	18.7	19	9.9	-	-	9.18	15.36	-	9.76	18.86	-	-	15.4	-	16.24	-	5.95	15.6	18	-
146_15_1617	CTGCTATCGAAGGTACGATACTTGACTTTTCTGGATGTAG	13.6	9	23.4	-	-	12.75	7.68	-	13.42	12.3	-	-	4.4	-	26.68	-	11.9	9.75	9	-
146_15_1618	GTGGGTGGTGGGATAGTGTTGTTGGTTATGGTGGAGGAAG	15.3	14	20.7	-	-	21.93	15.36	-	12.2	20.5	-	-	4.4	-	22.04	-	11.05	18.2	14.4	-
146_15_1619	CAACATATCCTCTCCATCACGAACAGGAGCAGTATGGCCC	22.1	22	21.6	-	-	24.99	22.08	-	20.74	18.86	-	-	24.2	-	30.16	-	27.2	29.9	27.9	-
146_15_1620	AGTTCCCGTGGGCCGCGCCGCTCGTCTCCGGCCAGAGCCT	23.8	15	22.5	-	-	31.11	22.08	-	32.94	21.32	-	-	22	-	33.64	-	33.15	29.25	38.7	-
146_15_1621	CCACGGCTTCCTGATGAACTGAGAGACCTCATAGCTGATG	27.2	28	25.2	-	-	24.99	25.92	-	14.64	27.88	-	-	19.8	-	35.96	-	30.6	32.5	28.8	-
147_15_3	<lmxll>	lm	lm	lm	ll	ll	lm	lm	ll	lm	lm	ll	ll	lm	ll	lm	ll	lm	lm	lm	lm
147_15_1622	CACGTGGTTCCGACGCGGACAAGATGGCGCGATTCAGACG	33.15	36	40.5	-	-	27.03	46.08	-	36.6	36.08	-	-	33	-	27.84	-	34.85	29.25	31.5	29.76
147_15_1623	GAGGAGAAGGGTTAGAGGAGAACATAGGAGGGAGAGATGG	18.7	39	21.6	-	-	19.89	21.12	-	15.86	20.5	-	-	22	-	24.36	-	18.7	28.6	38.7	35.52
147_15_1624	GTTACTCTATACTGACGAAAAACGAACGAATGAGGGCTGT	37.4	25	27.9	-	-	33.15	23.04	-	32.94	24.6	-	-	17.6	-	33.64	-	32.3	31.2	36.9	24.96
148_16_3	<lmxll>	ll	ll	ll	lm	ll	lm	ll	lm	ll	ll	lm	ll	ll	ll	lm	ll	ll	lm	ll	ll
148_16_1625	CAACCACGGGATGATACACACGTTTAGAGGCGAAAGGTTA	-	-	-	23.2	-	24.99	-	19.55	-	-	26.25	-	-	-	20.88	-	-	25.35	-	-
148_16_1626	AAAACATAAGTTAGCGATTTTTGCAACACTTTGACAATAC	-	-	-	34.4	-	26.52	-	23.8	-	-	31.5	-	-	-	27.84	-	-	27.95	-	-
148_16_1627	TGTCTCCGGTGTGCATGGCGTACAAGTGGGCGGTGCGGTC	-	-	-	20	-	21.93	-	22.1	-	-	24.75	-	-	-	24.36	-	-	20.8	-	-
149_16_7	<lmxll>	ll	ll	ll	lm	ll	lm	ll	lm	ll	ll	lm	ll	ll	lm	lm	lm	lm	lm	ll	ll
149_16_1628	GCACCGACCCCGAGGATGTCATCAAGAACGCTTTCGGGTG	-	-	-	7.2	-	5.1	-	3.4	-	-	6	-	-	7.35	3.48	7.2	6.8	6.5	-	-
149_16_1629	AAAGGTAATTAGAGATTATCATAGACTACCTATTGGTGGG	-	-	-	23.2	-	14.79	-	5.1	-	-	18.75	-	-	11.55	33.64	21.6	17	11.7	-	-
149_16_1630	TAGGTCAAGTGGTTGCAGACAGGTCTTAGCTACTACAGTT	-	-	-	14.4	-	12.24	-	17	-	-	16.5	-	-	14.7	23.2	16	19.55	17.55	-	-
149_16_1631	TGGGTGCAGCGTGCTAAACGGCATGATGTATCACCGCGGG	-	-	-	33.6	-	26.52	-	22.95	-	-	23.25	-	-	23.1	30.16	21.6	22.95	29.25	-	-
149_16_1632	GGACACGGCCTATGACGGGGCCTTTATGAAATGGTGATAG	-	-	-	25.6	-	27.03	-	30.6	-	-	30.75	-	-	29.4	32.48	28	24.65	28.6	-	-
149_16_1633	ATAACTGTTAGCGCCCGACTGAGTGAGCCGCAAATTTGTG	-	-	-	9.6	-	9.69	-	6.8	-	-	9.75	-	-	8.4	9.28	10.4	7.65	11.05	-	-
149_16_1634	CGCTCCCCGAACAGCGTCAGGAACATGGTGAAGTTGATGG	-	-	-	19.2	-	22.44	-	27.2	-	-	27.75	-	-	13.65	19.72	20.8	22.1	33.15	-	-
150_16_3	<lmxll>	ll	ll	ll	lm	lm	lm	ll	lm	ll	ll	lm	ll	ll	lm	lm	lm	lm	lm	ll	ll
150_16_1635	CAACGCGCTCACAGCTCCAAGTACACTCAGAGCCACAACC	-	-	-	25.6	22.95	20.91	-	19.55	-	-	22.5	-	-	21	17.4	18.4	24.65	22.75	-	-
150_16_1636	TCTCTTCTTCGCAATGCGAGCACTGATTCTGGATGAGGTC	-	-	-	24.8	23.8	21.93	-	19.55	-	-	36.75	-	-	27.3	35.96	37.6	23.8	24.05	-	-
150_16_1637	CCACAATAACAAGAAGCTGAAGTCAGGTAACTAAGTTAAC	-	-	-	24	28.05	25.5	-	25.5	-	-	29.25	-	-	45.15	20.88	29.6	24.65	26.65	-	-
151_16_26	<lmxll>	ll	ll	ll	lm	lm	lm	lm	lm	ll	ll	lm	ll	ll	lm	lm	lm	lm	lm	ll	lm
151_16_1638	AGGTTCAACAGCGATTCGTAAGAATTACAAAAACGGACGG	-	-	-	24.8	26.35	27.54	35.52	32.3	-	-	25.5	-	-	34.65	30.16	24.8	28.9	22.1	-	17.28
151_16_1639	GGACAATGAGGGTTAGCTGGTGGGTATAGAGGGTAGATTG	-	-	-	17.6	28.9	22.44	22.08	22.1	-	-	34.5	-	-	30.45	29	32	19.55	26	-	29.76
151_16_1640	CGCTCATCGACCGGCCGGAGAACCAGAAGAAGTTCGCCGA	-	-	-	22.4	28.05	17.34	35.52	17.85	-	-	24	-	-	16.8	23.2	19.2	18.7	19.5	-	19.2
151_16_1641	AAACAACAGTTTCATTACTCATATCTGCAATTGTAGTTCC	-	-	-	17.6	20.4	20.91	19.2	15.3	-	-	23.25	-	-	17.85	20.88	20.8	12.75	11.7	-	23.04
151_16_1642	AGGATGTAATACGTAGTTGGTATGCAATTATGGTTGGCAG	-	-	-	28.8	21.25	19.89	18.24	28.05	-	-	30	-	-	23.1	25.52	20	20.4	22.75	-	26.88
151_16_1643	TTACACATGGATGACGCAGGAGCCGGGTGCGGAGCCCGTC	-	-	-	22.4	28.05	22.44	23.04	29.75	-	-	24	-	-	25.2	31.32	24.8	19.55	31.2	-	29.76
151_16_1644	GATCTTTTAGGTATGTTATAGAATTTTTATCCATTGGAAA	-	-	-	24	27.2	28.56	30.72	30.6	-	-	31.5	-	-	29.4	34.8	28	36.55	25.35	-	38.4
151_16_1645	AGACGGCTGAAGCCTAGTCAAGTAAGAATCGGTGATATTT	-	-	-	18.4	17	21.93	24	20.4	-	-	24.75	-	-	26.25	25.52	19.2	20.4	24.7	-	24.96
151_16_1646	TATGTTTTTAACGCCAGACACGGAGTGACACAGTCTCTGC	-	-	-	13.6	14.45	10.2	17.28	9.35	-	-	17.25	-	-	9.45	17.4	12	8.5	12.35	-	16.32
151_16_1647	CTGGTGAGCACAATAACCTCCTTATTAGCATCCATAGGAA	-	-	-	22.4	24.65	25.5	22.08	21.25	-	-	32.25	-	-	26.25	22.04	36.8	25.5	30.55	-	22.08
151_16_1648	CTGTCCGGTAGAAAATGCTTTCAGTGTAAAGTCCATCTGG	-	-	-	24	28.05	20.91	23.04	14.45	-	-	24.75	-	-	21	22.04	15.2	22.95	20.8	-	20.16
151_16_1649	TATGTTATTAACGCTCACACGCGCAGTGCCACAGGAAGGA	-	-	-	7.2	13.6	6.63	6.72	3.4	-	-	3	-	-	6.3	4.64	6.4	8.5	9.75	-	11.52
151_16_1650	CTTCACAGGCCAAGTAAATACTTAAATACATATTCCATTG	-	-	-	11.2	17.85	6.12	6.72	13.6	-	-	8.25	-	-	10.5	6.96	13.6	8.5	11.05	-	11.52
151_16_1651	GACGCGATCTCGCGCGCGCGCATTACTGCTAGCTTCTCGG	-	-	-	31.2	32.3	33.66	31.68	38.25	-	-	25.5	-	-	23.1	17.4	24	25.5	37.7	-	52.8
151_16_1652	ATCGCTGATCCTGGTACGTTTACTACAGATACCTAAACTT	-	-	-	20.8	27.2	22.44	24	25.5	-	-	26.25	-	-	19.95	17.4	17.6	25.5	24.7	-	26.88
151_16_1653	AGCGAGTCAACGACGCGGACACTAGGGCAGCTAGTGCGGC	-	-	-	29.6	31.45	23.46	28.8	28.05	-	-	29.25	-	-	24.15	33.64	28.8	37.4	27.95	-	35.52
151_16_1654	ATTGCAAGCCACAACAAGCTAGCAACAATATCGACCTACA	-	-	-	16	21.25	20.91	20.16	13.6	-	-	13.5	-	-	11.55	8.12	10.4	15.3	13.65	-	23.04
151_16_1655	CCCGGCCTACCCTGCCAAATTGAGATGCAGCATAACACAA	-	-	-	11.2	18.7	19.38	18.24	22.95	-	-	23.25	-	-	22.05	13.92	9.6	19.55	20.15	-	10.56
151_16_1656	TCTTGCATGTGCGTGCTGTGGGGAAGTCATTGTTGCATTG	-	-	-	24	25.5	24.99	31.68	18.7	-	-	27	-	-	31.5	23.2	27.2	25.5	22.75	-	25.92
151_16_1657	TGGAGCTGACGGGCTCGGCGTCCCTCGGGGCGGCGTCTCG	-	-	-	24.8	29.75	24.99	21.12	31.45	-	-	25.5	-	-	27.3	20.88	23.2	28.05	24.7	-	30.72
151_16_1658	TCAGTGTAGTTCACGAATGATGAGTAAAATGGCGGCCATG	-	-	-	17.6	17.85	14.28	19.2	17.85	-	-	17.25	-	-	21	12.76	16.8	24.65	16.25	-	32.64
151_16_1659	CGCCGCTCCGTGCGCGACGCCAGCTCTTCTAGAGCTGCTT	-	-	-	11.2	21.25	22.95	20.16	11.9	-	-	21.75	-	-	24.15	31.32	16	17	22.75	-	19.2
151_16_1660	TAGGGAACAGTCTATCAAGTATATTATAACTCTTTCAAAG	-	-	-	21.6	25.5	23.97	31.68	24.65	-	-	32.25	-	-	30.45	31.32	31.2	31.45	26.65	-	23.04
151_16_1661	TTCTTGTAGCCTGGGGGAGGGTAAGTATGGTCAGTTTAGT	-	-	-	24	16.15	17.34	16.32	21.25	-	-	24	-	-	25.2	15.08	18.4	24.65	20.8	-	24.96
151_16_1662	AGGTTCAGGAGCAGAAAGTAGGTGATCAGTATTACCTGAC	-	-	-	16.8	20.4	19.89	27.84	16.15	-	-	24	-	-	21	22.04	17.6	19.55	18.85	-	33.6
151_16_1663	TGCGCGAACAGCATGCCCGCCGTGTGGTCCGAGTCGCATC	-	-	-	27.2	30.6	31.11	25.92	33.15	-	-	27	-	-	42	31.32	34.4	37.4	31.2	-	33.6
152_16_5	<lmxll>	ll	lm	ll	lm	ll	lm	ll	ll	ll	ll	ll	lm	lm	ll	ll	ll	ll	lm	ll	ll
152_16_1664	TCCAGCTTCCTAGCGCTAGTTCCGCGAGCTGATTGCCGCA	-	25	-	23.2	-	15.81	-	-	-	-	-	17.6	19.8	-	-	-	-	19.5	-	-
152_16_1665	AACTGTCGATTAGCGCGGTGTCCGTGATGCGATGTGAATG	-	18	-	20.8	-	22.95	-	-	-	-	-	33	24.2	-	-	-	-	18.2	-	-
152_16_1666	TCTCTCTTCATGGAGCCATCGCCGCGGTGCGGCACGAGGC	-	21	-	20	-	22.44	-	-	-	-	-	28.6	24.2	-	-	-	-	24.05	-	-
152_16_1667	CGTCACCACTTTTTGTCACCATCTTCGGTGGCGTTGATCT	-	28	-	20.8	-	27.54	-	-	-	-	-	28.6	28.6	-	-	-	-	40.3	-	-
152_16_1668	AGGGAAAAGTTTACAGACTCTGATGAAGGGAGCATGGAGG	-	9	-	16	-	7.65	-	-	-	-	-	17.6	11	-	-	-	-	11.05	-	-
153_16_4	<lmxll>	ll	lm	ll	lm	ll	lm	ll	ll	ll	lm	ll	lm	lm	ll	ll	ll	ll	ll	ll	ll
153_16_1669	TATACCGGAGGGCTGGAGTTAGCTAGAGCTAGAAGTAAAA	-	25	-	19.2	-	28.56	-	-	-	18.86	-	35.2	17.6	-	-	-	-	-	-	-
153_16_1670	AAGTCGCCGGGGTAGTCGCGCGGGGGCGGCACTAGCGGTG	-	30	-	32	-	29.07	-	-	-	36.9	-	38.5	35.2	-	-	-	-	-	-	-
153_16_1671	TGTACGAGTTTCTCTTGTAATAGGTCGAGTAATAGTATCT	-	30	-	28	-	24.99	-	-	-	19.68	-	29.7	26.4	-	-	-	-	-	-	-
153_16_1672	TGGAGTGCGTTGATCCCCCTCTTTCACTCCGGAGGCGGTA	-	27	-	24	-	30.6	-	-	-	25.42	-	33	35.2	-	-	-	-	-	-	-
154_16_10	<lmxll>	lm	ll	lm	ll	lm	ll	lm	lm	lm	ll	lm	ll	ll	lm	lm	lm	lm	lm	lm	lm
154_16_1673	AGGTACCGGGAGCAAATTGTATTCTTGTTTGTAATGAAAT	37.4	-	26.1	-	34	-	30.72	27.2	41.48	-	40.5	-	-	28.35	41.76	27.2	36.55	38.35	35.1	42.24
154_16_1674	GCTCCGTATTGGCCCCACTATTGTTCAATTTATACACTTA	34.85	-	30.6	-	29.75	-	22.08	27.2	34.16	-	24.75	-	-	12.6	8.12	22.4	19.55	26.65	22.5	29.76
154_16_1675	GGCGAACCTATATGGATATAAAAAGTAGGTCCTACGCAGT	12.75	-	6.3	-	16.15	-	9.6	6.8	12.2	-	15	-	-	8.4	8.12	12.8	10.2	12.35	9.9	16.32
154_16_1676	ATTGTCGACAATCTAGATTGGAGGTGGAGACCTTACTATA	20.4	-	12.6	-	17.85	-	13.44	17.85	13.42	-	21.75	-	-	13.65	17.4	16	17.85	17.55	16.2	17.28
154_16_1677	TCTGGAAAATGTAAAATCAAAACCATTATTTAATTATCAT	19.55	-	15.3	-	17	-	22.08	12.75	25.62	-	15	-	-	22.05	15.08	14.4	11.05	14.95	18.9	31.68
154_16_1678	AGGAATTGAAGACAATCCACGCTTTCACACAGAAAACGCT	20.4	-	20.7	-	27.2	-	18.24	18.7	15.86	-	24	-	-	26.25	33.64	16	21.25	16.9	27.9	18.24
154_16_1679	ATAGTGTTGCCAGTTTAGTCACATTTTAAATTCACAAATG	18.7	-	19.8	-	19.55	-	23.04	17	20.74	-	23.25	-	-	16.8	16.24	16	17	21.45	20.7	27.84
154_16_1680	AACAGATCCTCAGTGTTGCCACACAAGTAGACGAGATGGA	24.65	-	32.4	-	22.1	-	26.88	26.35	21.96	-	24	-	-	30.45	37.12	25.6	28.05	26	39.6	43.2
154_16_1681	TATACTAGTTACTGGAAGTTAGGAGTTAAATAGAGCAAGA	16.15	-	20.7	-	16.15	-	10.56	16.15	15.86	-	15.75	-	-	15.75	20.88	21.6	20.4	19.5	24.3	24
154_16_1682	ACGCCGCCTCGGCGCTGGTGGGCGTCGGCCTTATCGTCAA	27.2	-	23.4	-	27.2	-	34.56	23.8	29.28	-	28.5	-	-	28.35	35.96	30.4	32.3	36.4	45	34.56
155_16_18	<lmxll>	lm	ll	lm	ll	lm	ll	lm	lm	lm	lm	lm	ll	ll	lm	lm	lm	lm	ll	lm	lm
155_16_1683	GAGATGCTCTATTTTCCGCTAATAATTTAATTACCTAAGT	19.55	-	20.7	-	25.5	-	10.56	10.2	14.64	11.48	15.75	-	-	14.7	18.56	20	13.6	-	12.6	26.88
155_16_1684	CCGGCGCACGTAGCGCCCGCCGCGCCCAGCGGGAACGGTA	23.8	-	13.5	-	21.25	-	17.28	16.15	25.62	19.68	18	-	-	15.75	11.6	8.8	22.1	-	33.3	36.48
155_16_1685	AGAGGTGGCAGGGTTAGTGGAAATACTGTAGCTCGGATCT	5.95	-	6.3	-	16.15	-	6.72	7.65	9.76	8.2	14.25	-	-	6.3	11.6	15.2	17	-	20.7	25.92
155_16_1686	GAGCAGCTCTTAGATTAACAATATACGACAAGATGGTGAG	17.85	-	11.7	-	17	-	4.8	5.95	15.86	15.58	13.5	-	-	13.65	17.4	12	4.25	-	5.4	13.44
155_16_1687	GCGCGCCCGTAGCTGAACGTCAGCGCCCACGGCCGCTTCA	25.5	-	27.9	-	26.35	-	24.96	26.35	28.06	28.7	30	-	-	26.25	24.36	18.4	20.4	-	46.8	35.52
155_16_1688	AACTGTCGATTAGCGCGGTGTCGGTGATGCGATGAGAATG	24.65	-	25.2	-	34.85	-	33.6	28.9	39.04	29.52	36	-	-	29.4	37.12	22.4	18.7	-	19.8	25.92
155_16_1689	GTGTCTTGTAGAAAATGCTTTTAGCATGATTTCCTCTTGA	11.9	-	27	-	18.7	-	12.48	18.7	18.3	23.78	12	-	-	13.65	20.88	15.2	16.15	-	11.7	18.24
155_16_1690	GAACCGATTCTACTAATGACGGTAATGGAGTCACACTCAT	9.35	-	10.8	-	14.45	-	8.64	5.1	6.1	9.84	9.75	-	-	6.3	9.28	11.2	14.45	-	12.6	10.56
155_16_1691	CATCACCACTTTTTGTCAGCATCTTCGGTGGCGTTGATCT	16.15	-	18	-	19.55	-	22.08	17.85	17.08	21.32	21.75	-	-	16.8	24.36	27.2	20.4	-	30.6	25.92
155_16_1692	CCAGCGTGCTGCGCGCCTGGGCAGGGAAGAAGGAGAACAT	38.25	-	42.3	-	37.4	-	37.44	38.25	26.84	33.62	45	-	-	32.55	35.96	30.4	39.1	-	54	35.52
155_16_1693	AGGTTCAGGAGCTGAGTTATTGTGGTGTGTGCAGGGCTGG	22.1	-	24.3	-	18.7	-	22.08	25.5	25.62	14.76	30.75	-	-	16.8	24.36	21.6	23.8	-	19.8	24.96
155_16_1694	GGACGAGGCCCCTGCTATCGAGAAGTACGGCCTTGCATTC	22.95	-	21.6	-	15.3	-	24.96	34	30.5	28.7	29.25	-	-	22.05	24.36	32.8	28.05	-	37.8	46.08
155_16_1695	CCACGCCCGCTGAACAGGTATGTGGTTATTTATAGAGCTC	22.95	-	18	-	22.1	-	27.84	21.25	28.06	23.78	17.25	-	-	26.25	17.4	19.2	14.45	-	24.3	24.96
155_16_1696	AAAAACCTAGCTCATCCATAGAATTGGAAACTCTTTTTAC	32.3	-	24.3	-	34.85	-	29.76	20.4	24.4	36.08	31.5	-	-	27.3	37.12	28.8	34.85	-	47.7	40.32
155_16_1697	TTGACTAGTAGAGAATCCTTTAACCATTAAGTCCACACAC	15.3	-	16.2	-	16.15	-	7.68	18.7	13.42	14.76	15	-	-	19.95	12.76	14.4	17.85	-	18.9	13.44
155_16_1698	GTTGACACCACTGGTCTATTATGTTATGAAACATCCAAAA	16.15	-	10.8	-	9.35	-	8.64	6.8	12.2	12.3	15	-	-	12.6	12.76	12	12.75	-	14.4	18.24
155_16_1699	TCCAGCTTCCTAGCGCTAGTTCCGCGAGCTGGTTGCCGCA	26.35	-	25.2	-	23.8	-	25.92	28.9	20.74	23.78	19.5	-	-	17.85	30.16	20	13.6	-	27.9	23.04
155_16_1700	AGGTTCAGAGAACAAAAGAAGTGGTTGGATTAAAGAAGGA	24.65	-	18.9	-	23.8	-	16.32	24.65	34.16	28.7	21.75	-	-	21	19.72	21.6	18.7	-	20.7	26.88
156_16_21	<lmxll>	lm	lm	lm	ll	ll	ll	ll	ll	lm	lm	ll	lm	lm	ll	ll	ll	ll	ll	lm	ll
156_16_1701	TATGTTTTTAACGCCCACACGCGGAGTGACACAGGCTCTG	25.5	17	27	-	-	-	-	-	21.96	23.78	-	25.3	22	-	-	-	-	-	42.3	-
156_16_1702	TTCTTGTAGCCTGGTGGAGGTAAGTATGGTGAGTAAGTAT	15.3	24	18.9	-	-	-	-	-	26.84	23.78	-	25.3	22	-	-	-	-	-	33.3	-
156_16_1703	AATAAATTTGGGAGAATAGTTGGATGTTCGATTTGCTGTA	17.85	18	15.3	-	-	-	-	-	20.74	18.04	-	23.1	24.2	-	-	-	-	-	18	-
156_16_1704	CTGTCCAGTAGAAAATGCTTTCAGCATAAAGTCCACCTGG	17	14	23.4	-	-	-	-	-	13.42	22.14	-	20.9	24.2	-	-	-	-	-	15.3	-
156_16_1705	AGGATGTAATACCTATTTGTTATGGAATAAAATTATAGTC	21.25	25	36	-	-	-	-	-	29.28	24.6	-	25.3	26.4	-	-	-	-	-	22.5	-
156_16_1706	TTACACATGGATGACGCAGGAGCCGGGCGCGGAGCCCGTC	34.85	54	54.9	-	-	-	-	-	37.82	45.92	-	34.1	48.4	-	-	-	-	-	45	-
156_16_1707	CGATTCTAAAGCGTTCTCTACCCAACACGTGTATCAATAT	20.4	35	19.8	-	-	-	-	-	21.96	19.68	-	31.9	28.6	-	-	-	-	-	14.4	-
156_16_1708	CCCGGCCTGCCCTGCCAAATTGAGATGCAGCATAACACAA	22.95	14	22.5	-	-	-	-	-	17.08	18.86	-	4.4	17.6	-	-	-	-	-	21.6	-
156_16_1709	TCAGTGTAGTGCGGTTCACGAGACATGACTGAAATTGCAG	16.15	25	23.4	-	-	-	-	-	17.08	15.58	-	27.5	19.8	-	-	-	-	-	18.9	-
156_16_1710	ACGCGCTGGTGCAGCACATGTACACGCTCATGACCGACAG	19.55	23	20.7	-	-	-	-	-	19.52	24.6	-	16.5	22	-	-	-	-	-	31.5	-
156_16_1711	TGGAGATGAAGAAACATTTATTTAGCACGTAGACAGAAAA	31.45	39	31.5	-	-	-	-	-	41.48	35.26	-	41.8	33	-	-	-	-	-	32.4	-
156_16_1712	CGCCGCTCCGTGCGTGAAGCCAGCTCTTCTAGAGCGGCCT	34	35	38.7	-	-	-	-	-	40.26	31.16	-	27.5	35.2	-	-	-	-	-	45.9	-
156_16_1713	GTGGCTGGTGGAGCGGAGAAGTACGAGCTGGGACCGTAGA	26.35	25	30.6	-	-	-	-	-	25.62	18.04	-	26.4	22	-	-	-	-	-	18	-
156_16_1714	AGACCGTGTGGAGCTACCTCTATTAAAACAGCATTTGATG	19.55	23	23.4	-	-	-	-	-	25.62	17.22	-	14.3	6.6	-	-	-	-	-	10.8	-
156_16_1715	AGCGAGTCAACGACGCTGATACTAGAGCAGCTAGTGCGGC	34	33	28.8	-	-	-	-	-	34.16	43.46	-	34.1	48.4	-	-	-	-	-	41.4	-
156_16_1716	CGGTCTCCCATCTGCTTCACCAGCTGCACGCACTGCTTGT	20.4	19	22.5	-	-	-	-	-	23.18	27.88	-	31.9	37.4	-	-	-	-	-	30.6	-
156_16_1717	TCGCCAGCAGGGTTGCGGAACTTGATCTCCTTGTCGGAGT	30.6	28	23.4	-	-	-	-	-	31.72	31.98	-	35.2	46.2	-	-	-	-	-	30.6	-
156_16_1718	AGCTCCTTGACTGGTAGAGAATGCTCTTAGCATTGAGTCC	28.9	25	32.4	-	-	-	-	-	26.84	27.88	-	35.2	35.2	-	-	-	-	-	21.6	-
156_16_1719	ATTGCTGACCCCGGTACGTTTACTATAGGAAACCTTTCAG	25.5	24	19.8	-	-	-	-	-	32.94	24.6	-	30.8	35.2	-	-	-	-	-	26.1	-
156_16_1720	CGCTCATCGATCGGCCCGAGAACCAGAAGAAGTTCGCCGA	32.3	27	25.2	-	-	-	-	-	30.5	27.88	-	28.6	30.8	-	-	-	-	-	28.8	-
156_16_1721	ACGCCACCAGGGCGAGGGAACTGTGCCCTAACTGGCCCAA	34.85	29	33.3	-	-	-	-	-	47.58	28.7	-	37.4	30.8	-	-	-	-	-	42.3	-
157_16_4	<lmxll>	lm	lm	lm	ll	ll	ll	lm	ll	lm	lm	ll	lm	lm	ll	ll	ll	ll	ll	lm	lm
157_16_1722	GAGCTATGTTAAGGATACTTAGGGCCGATTTTTCAATGCC	21.25	16	21.6	-	-	-	17.28	-	20.74	22.96	-	14.3	17.6	-	-	-	-	-	30.6	25.92
157_16_1723	TTTCTCGGCCTCTTACTGTTCAGCTGCAAGGATACGAGTA	17.85	23	15.3	-	-	-	16.32	-	12.2	15.58	-	28.6	8.8	-	-	-	-	-	10.8	16.32
157_16_1724	CAACGCGCTCACGATTCCAAGTAGACTCAGAGCCACAACC	22.95	19	19.8	-	-	-	22.08	-	21.96	27.88	-	19.8	28.6	-	-	-	-	-	38.7	32.64
157_16_1725	TCTCGTCTTCGCAATGCGAGCACTGTTTCTGGATGAGGTC	34.85	33	32.4	-	-	-	24	-	20.74	27.06	-	28.6	28.6	-	-	-	-	-	24.3	21.12
158_16_17	<lmxll>	lm	lm	lm	ll	lm	ll	lm	ll	lm	lm	ll	lm	lm	lm	ll	lm	lm	ll	lm	lm
158_16_1726	TGAGGAGGTAGGAGAAGATGAGAATAGTGGTATAGGAAGC	19.55	30	31.5	-	29.75	-	24.96	-	34.16	22.96	-	29.7	39.6	32.55	-	24.8	23.8	-	38.7	34.56
158_16_1727	TGATATTGCATTGTACGGTCTACGAAAGATGACCAAATAT	14.45	10	13.5	-	17	-	10.56	-	9.76	17.22	-	15.4	15.4	7.35	-	11.2	11.05	-	12.6	13.44
158_16_1728	TTACTTCTGGACGACCTGAAACAGTATTGAGGTATTGAGG	27.2	45	28.8	-	39.95	-	21.12	-	26.84	28.7	-	33	39.6	25.2	-	35.2	32.3	-	20.7	36.48
158_16_1729	TCGGGGGAGAGCCCGCCGTGGCAGCAGAAAATCTTCTCGT	42.5	38	42.3	-	39.95	-	32.64	-	32.94	31.98	-	38.5	22	37.8	-	24.8	38.25	-	20.7	29.76
158_16_1730	TGGAGTGCGTTGATGCCCCTCTTTCACTCCGGAGGCAGTA	28.05	27	31.5	-	22.95	-	21.12	-	30.5	24.6	-	35.2	26.4	22.05	-	28.8	28.9	-	25.2	24
158_16_1731	TTGACTGGTAGAGAATGCTCTTAGCATTAAGTCCACATGA	14.45	11	16.2	-	12.75	-	13.44	-	9.76	9.84	-	19.8	8.8	7.35	-	12.8	6.8	-	3.6	16.32
158_16_1732	AGGTACCGGGTGCTGCCGACGATGATCGCTTGACATTTCG	34.85	27	33.3	-	22.95	-	27.84	-	28.06	22.14	-	24.2	39.6	26.25	-	29.6	30.6	-	19.8	25.92
158_16_1733	CCACGCTCTATAGGCCTTCCTCATCAACCACTTCCGTCTA	27.2	24	24.3	-	20.4	-	27.84	-	20.74	15.58	-	27.5	17.6	25.2	-	19.2	34.85	-	25.2	24.96
158_16_1734	GGGCCTAAGACTGAGCGGCTCAAGTGTGAGTTTTTAGCTA	24.65	13	28.8	-	23.8	-	25.92	-	23.18	23.78	-	13.2	13.2	16.8	-	23.2	22.1	-	32.4	32.64
158_16_1735	CTGGCGCACATTCGTGCTCGACCAGGCAGCGGAATGGGGC	21.25	30	23.4	-	31.45	-	21.12	-	20.74	18.86	-	24.2	44	19.95	-	24	28.9	-	25.2	34.56
158_16_1736	TGCCTGGGGGTCACTCTCTATACAGGGTATACTAAGCCGA	14.45	16	12.6	-	11.9	-	10.56	-	18.3	13.12	-	15.4	8.8	11.55	-	14.4	9.35	-	6.3	8.64
158_16_1737	AGACCTTCGCGGCAGGCTACGCCGCGTGGGCCAAGGAGCA	22.1	30	28.8	-	35.7	-	26.88	-	31.72	18.86	-	33	22	30.45	-	48	49.3	-	45.9	33.6
158_16_1738	TCAGAATAATGATAATAATAAATAATACATGGGGACATGT	25.5	27	21.6	-	30.6	-	21.12	-	20.74	22.96	-	18.7	28.6	32.55	-	20	18.7	-	16.2	24
158_16_1739	CGACCACGGGATGATACACACGTTTAGAGGCGAGAGGTTA	23.8	25	27	-	22.95	-	26.88	-	28.06	31.98	-	23.1	22	22.05	-	29.6	25.5	-	36	37.44
158_16_1740	GTGAGGAGGGTTTAATATTATAAAAATTACACTCAGGCGA	20.4	26	23.4	-	20.4	-	15.36	-	18.3	19.68	-	19.8	24.2	21	-	28.8	20.4	-	23.4	23.04
158_16_1741	AGAATCAGGAGCAGAAAGTAGGGGTTGGTGCAAAAGTGGA	22.1	16	21.6	-	31.45	-	27.84	-	35.38	27.88	-	16.5	28.6	19.95	-	26.4	26.35	-	19.8	18.24
158_16_1742	TCTCTAACTTACTACAGGTTTTGATAGTATGTATTGTATA	11.05	23	13.5	-	12.75	-	9.6	-	14.64	14.76	-	12.1	6.6	15.75	-	20	10.2	-	16.2	10.56
159_17_14	<lmxll>	ll	ll	lm	ll	lm	ll	ll	lm	ll	ll	ll	lm	ll	lm	lm	lm	ll	ll	ll	ll
159_17_1743	ATACCTATTATAGGTACCTGCCATATCAAATTTTCTATAT	-	-	9	-	8.5	-	-	5.95	-	-	-	12.1	-	9.45	12.76	7.2	-	-	-	-
159_17_1744	GAAAGGTAGAGAGGTTGTAGTAGGTAGGGCTAACAACGAT	-	-	23.4	-	17.85	-	-	22.1	-	-	-	23.1	-	28.35	23.2	26.4	-	-	-	-
159_17_1745	CTTTTATGTATCTACCTTCCCAACACTTAAATGTACCCAA	-	-	25.2	-	25.5	-	-	28.05	-	-	-	23.1	-	26.25	22.04	26.4	-	-	-	-
159_17_1746	AGAGGATGGCTTCCGAGTCCGTCGCTGCTGCTGAACAGCA	-	-	32.4	-	22.95	-	-	38.25	-	-	-	27.5	-	23.1	39.44	31.2	-	-	-	-
159_17_1747	TCTTCTTGGCGTGAGTCTGGATGAGGCATCAGCATCAGAG	-	-	16.2	-	22.1	-	-	15.3	-	-	-	22	-	16.8	16.24	18.4	-	-	-	-
159_17_1748	AGCAGAAAGTTGATATCATGCATAAAATACTAGGTAGCAA	-	-	12.6	-	26.35	-	-	18.7	-	-	-	19.8	-	23.1	25.52	20.8	-	-	-	-
159_17_1749	TGAAGAAGCTGTGCTGCTCGCTGCGGCGCAACGCCAAGGA	-	-	25.2	-	28.05	-	-	32.3	-	-	-	26.4	-	28.35	25.52	31.2	-	-	-	-
159_17_1750	CTCCGTTTTTAAAACGGTTTCCCATGGGAATTCTAGAACA	-	-	17.1	-	28.9	-	-	18.7	-	-	-	16.5	-	28.35	31.32	24	-	-	-	-
159_17_1751	CGTTCTGATCCGGTGACCGCTTCAGTTTGTTGGTGGTTGT	-	-	27	-	27.2	-	-	28.9	-	-	-	34.1	-	33.6	30.16	29.6	-	-	-	-
159_17_1752	TTCCCCGAGCGCGTGTCCCGCTACGCCATGCTGCCGCACG	-	-	10.8	-	11.9	-	-	9.35	-	-	-	14.3	-	8.4	12.76	7.2	-	-	-	-
159_17_1753	AGAGGGACTTTTGCCGCCGGTATCTTATAGATTACAATAC	-	-	20.7	-	22.95	-	-	15.3	-	-	-	12.1	-	14.7	10.44	24	-	-	-	-
159_17_1754	ACAAGGATGGATGAGTTTATAAACTTGTGTACCATGTAAA	-	-	16.2	-	15.3	-	-	5.95	-	-	-	11	-	15.75	11.6	9.6	-	-	-	-
159_17_1755	AACACCCGAGACGCGAGAGTGGGATGAGTTCCTCGCCTTC	-	-	29.7	-	28.05	-	-	24.65	-	-	-	29.7	-	29.4	16.24	34.4	-	-	-	-
159_17_1756	AAATACAGTCACGAACAATAAAACAGTTCCAGTGGCATGC	-	-	24.3	-	27.2	-	-	24.65	-	-	-	29.7	-	33.6	31.32	36.8	-	-	-	-
160_17_9	<lmxll>	ll	ll	lm	ll	lm	lm	ll	lm	ll	lm	ll	ll	ll	lm	lm	lm	ll	lm	lm	ll
160_17_1757	CCGCTGCTGGACCGACGACCTTAGAGTACCCGGTAGTGGT	-	-	31.5	-	23.8	18.36	-	24.65	-	28.7	-	-	-	22.05	24.36	23.2	-	25.35	21.6	-
160_17_1758	CATTCGACCCGTGGTCCGCTTCTAGAAAACACTCGCCTTA	-	-	18	-	11.9	12.24	-	17	-	13.94	-	-	-	14.7	10.44	16	-	11.05	19.8	-
160_17_1759	GTAGACGGGAGGCTGATTTTGTAGTTGTCTGCGATGTGAG	-	-	29.7	-	22.1	21.42	-	21.25	-	27.06	-	-	-	22.05	32.48	22.4	-	24.7	22.5	-
160_17_1760	AACGACAGCTCGGAGGTGTCGTTTATTTTATTATTACTGA	-	-	9.9	-	9.35	6.12	-	10.2	-	5.74	-	-	-	5.25	5.8	7.2	-	5.85	9	-
160_17_1761	ATCACCCATGTTCTTCACATCAGAGCGCGCATCCCTCGTG	-	-	27.9	-	28.9	25.5	-	21.25	-	19.68	-	-	-	30.45	26.68	30.4	-	26	19.8	-
160_17_1762	CTCATAATAAGATCACCATATTTGATGGGGAGCGGAGAGC	-	-	19.8	-	19.55	17.85	-	14.45	-	20.5	-	-	-	23.1	6.96	20	-	16.9	14.4	-
160_17_1763	AGAAACCTATGTTAGGAAAACCTATACTTATGATAATAAT	-	-	29.7	-	22.1	22.95	-	28.05	-	28.7	-	-	-	19.95	22.04	20	-	21.45	17.1	-
160_17_1764	TACTGTATCTCCTTCAGACCACACTTCTCACTCTCGAGGA	-	-	18.9	-	27.2	24.48	-	26.35	-	24.6	-	-	-	17.85	27.84	23.2	-	14.95	14.4	-
160_17_1765	CTTTCTGCTTTTGCCTTCTGTTCGGCCGCGCGCCGTCTGG	-	-	26.1	-	33.15	31.11	-	23.8	-	30.34	-	-	-	27.3	25.52	23.2	-	34.45	31.5	-
161_17_13	<lmxll>	ll	ll	lm	ll	lm	lm	lm	lm	ll	lm	ll	ll	ll	lm	lm	lm	ll	lm	lm	ll
161_17_1766	GGTGAGAATGCAGTGACTCCATTGCAGGGCTAGCATTGGG	-	-	32.4	-	22.95	23.46	33.6	31.45	-	27.06	-	-	-	24.15	19.72	27.2	-	26	29.7	-
161_17_1767	ATTCTATTTCCAATAAATACATAGGAAATTGCTTTTAGCC	-	-	19.8	-	13.6	12.24	16.32	13.6	-	10.66	-	-	-	6.3	24.36	17.6	-	13	7.2	-
161_17_1768	TAATTTCAGTGATCGGTATTATTAACTGTATTACAAAAGA	-	-	14.4	-	20.4	24.48	19.2	16.15	-	18.04	-	-	-	13.65	26.68	20	-	20.8	22.5	-
161_17_1769	TTCGTGTAGACTGTCATTTTACTTGTCCTGATATATTTTA	-	-	15.3	-	23.8	19.89	22.08	18.7	-	18.86	-	-	-	23.1	20.88	20	-	27.3	30.6	-
161_17_1770	TACATACACTCGCCACAATCTTACGACGCAACAACTCCCG	-	-	27	-	23.8	33.15	25.92	28.05	-	41	-	-	-	21	41.76	32	-	29.25	18	-
161_17_1771	CACGGCGGCGAGTACCGCCCATCCACCTCGTCACTCTCGG	-	-	11.7	-	16.15	18.36	20.16	17	-	21.32	-	-	-	13.65	13.92	20	-	17.55	23.4	-
161_17_1772	TTGACTGGCAGAAAATGCTTTTAGCATTAAGTCTACCTGA	-	-	26.1	-	32.3	29.58	21.12	25.5	-	40.18	-	-	-	29.4	27.84	30.4	-	20.15	26.1	-
161_17_1773	AGGTGCAGGGAGCATAGATTCGAGAATGCAAAAAAAGAAT	-	-	17.1	-	25.5	20.91	15.36	21.25	-	19.68	-	-	-	21	24.36	24.8	-	20.15	17.1	-
161_17_1774	ACTTGTCAAATTACCTTTTTTTGCAGTTCGATAAAACGGG	-	-	14.4	-	11.9	11.22	9.6	10.2	-	10.66	-	-	-	18.9	13.92	9.6	-	12.35	12.6	-
161_17_1775	GGCCTCAAGGAGAGACTCAATTCCTCACCATCAAGGCGCT	-	-	31.5	-	33.15	36.21	37.44	30.6	-	36.9	-	-	-	37.8	26.68	37.6	-	35.1	27.9	-
161_17_1776	GGTCGCTGGCAGCGCGGGCTCATGAGCTCAGAAGAAGAGA	-	-	24.3	-	34	26.52	36.48	28.05	-	31.16	-	-	-	10.5	12.76	36.8	-	39	47.7	-
161_17_1777	AGGTACAAGGAGTTAATTGGGAGTGCAAAAAAAGTGCACC	-	-	15.3	-	20.4	19.89	21.12	27.2	-	18.86	-	-	-	21	29	23.2	-	20.8	18.9	-
161_17_1778	TGCTGCGTCACCACGCGGATGAACGAGCGGTCGGCGGCGG	-	-	27	-	31.45	27.03	28.8	32.3	-	20.5	-	-	-	28.35	30.16	27.2	-	25.35	34.2	-
162_17_5	<lmxll>	ll	lm	ll	lm	ll	ll	ll	ll	lm	ll	lm	lm	lm	lm	ll	ll	lm	ll	ll	lm
162_17_1779	AGTATTCAAGTGAGTCTGTGGCAGTGATGGTGGTGAGGTC	-	9	-	4	-	-	-	-	9.76	-	7.5	8.8	6.6	9.45	-	-	8.5	-	-	12.48
162_17_1780	GGTCACTCTATATAACGAAACACTAAGTTTCGGAGCCTTA	-	20	-	18.4	-	-	-	-	20.74	-	24.75	18.7	17.6	18.9	-	-	18.7	-	-	23.04
162_17_1781	GCGAGGGCAGCTGGGTGCTGGGCGACCACTTCCTGACTAC	-	38	-	19.2	-	-	-	-	34.16	-	36.75	37.4	22	34.65	-	-	27.2	-	-	30.72
162_17_1782	CAGCTTGAAAACATCTGACAGTCGGAGTGCCCACTTACCC	-	26	-	26.4	-	-	-	-	31.72	-	28.5	24.2	33	29.4	-	-	23.8	-	-	23.04
162_17_1783	CACCGCCAATGCATCACCATGGACAGCACAGTTTCCACTC	-	31	-	28.8	-	-	-	-	34.16	-	38.25	27.5	35.2	38.85	-	-	34	-	-	27.84
163_17_10	<lmxll>	ll	lm	ll	lm	ll	ll	ll	lm	lm	ll	lm	lm	lm	lm	ll	ll	lm	ll	ll	lm
163_17_1784	ATCCAGAGCACACGGCAAGGAACAACACCCTGCTGCACTC	-	19	-	22.4	-	-	-	12.75	20.74	-	21	24.2	15.4	26.25	-	-	18.7	-	-	36.48
163_17_1785	TTGGCCTACTAGACATAGACTTGTGTGGACCAAGTGTCCC	-	36	-	27.2	-	-	-	35.7	26.84	-	30.75	27.5	35.2	35.7	-	-	32.3	-	-	24.96
163_17_1786	AGAATGAGTGGGCGCTCGACTACTGAGGCGTGAGGTTCAG	-	26	-	31.2	-	-	-	28.9	29.28	-	34.5	27.5	24.2	31.5	-	-	23.8	-	-	25.92
163_17_1787	ACTTCCTCGGAGAGGCCTATATGTCTACCTATAGAAGTGA	-	26	-	28.8	-	-	-	32.3	21.96	-	34.5	22	37.4	28.35	-	-	21.25	-	-	33.6
163_17_1788	GCTAGCATGAGGTGTAAGACGTGACAAAAGATTTGCATAG	-	27	-	33.6	-	-	-	29.75	37.82	-	34.5	35.2	35.2	33.6	-	-	40.8	-	-	42.24
163_17_1789	CGAGCGAGGCGGAGCTCACACTCATTCCGAAATAGAACAA	-	29	-	20.8	-	-	-	34.85	30.5	-	30	29.7	15.4	34.65	-	-	22.95	-	-	35.52
163_17_1790	CAACGGCGCGAAAAAATGAGATGTGAAATGAACGTGTCTA	-	33	-	34.4	-	-	-	31.45	32.94	-	35.25	30.8	41.8	27.3	-	-	31.45	-	-	45.12
163_17_1791	AGGAGAAGCGGATAGCACAGGAGATTGAGCTACAGTCTTA	-	9	-	8	-	-	-	5.95	4.88	-	3.75	6.6	4.4	3.15	-	-	3.4	-	-	5.76
163_17_1792	CAATCATTACAATTTATTTGTTATTTTTCATTTTATGTTT	-	10	-	22.4	-	-	-	13.6	18.3	-	18	19.8	19.8	22.05	-	-	8.5	-	-	16.32
163_17_1793	AAAGTTACATCTGTAGCATAGCATTCTTGTAGTAAACACT	-	24	-	24.8	-	-	-	18.7	19.52	-	20.25	20.9	24.2	16.8	-	-	22.95	-	-	24.96
164_17_9	<lmxll>	lm	ll	lm	ll	lm	lm	lm	lm	ll	lm	ll	ll	ll	ll	lm	lm	ll	lm	lm	ll
164_17_1794	AGTATTCAAGTGAGTCTGTGGTGTTGGTGGTGAGGTCCTC	12.75	-	10.8	-	7.65	5.1	10.56	14.45	-	6.56	-	-	-	-	6.96	14.4	-	11.7	9.9	-
164_17_1795	GGTCACTCTATATAACGAAACACTTAGTTTCGGAGCCTTA	23.8	-	29.7	-	25.5	22.95	20.16	22.95	-	31.98	-	-	-	-	16.24	39.2	-	24.7	25.2	-
164_17_1796	GCGAGGGCAGCTGGGTGCTCGGCGACCACTTCCTCACCAC	30.6	-	31.5	-	30.6	22.95	32.64	22.1	-	31.98	-	-	-	-	23.2	26.4	-	26.65	39.6	-
164_17_1797	CTACTTCGGCGTGATCGGCTCCCTACTCCGGTTCGTGACC	24.65	-	19.8	-	20.4	23.46	18.24	22.95	-	18.04	-	-	-	-	10.44	24	-	26.65	20.7	-
164_17_1798	GGTCCCCGTACCTCATCCACCGCGGCATGGCTCCTCGTCC	30.6	-	35.1	-	24.65	30.09	27.84	22.1	-	21.32	-	-	-	-	29	24.8	-	33.8	32.4	-
164_17_1799	ACGATCAGGTGTTGCTACACGAGTTCGTTAGCGAGGGAGA	22.1	-	32.4	-	28.05	24.99	24	28.9	-	26.24	-	-	-	-	31.32	38.4	-	29.9	27.9	-
164_17_1800	GGAGGTGAGGATGATGAGGCGTTTCACAGTTATACCTATG	28.9	-	41.4	-	38.25	22.44	23.04	31.45	-	36.08	-	-	-	-	35.96	29.6	-	35.75	36.9	-
164_17_1801	CTGTTCACTGATAAATTTCCACCATATAAAGCCAGTACGT	22.95	-	28.8	-	29.75	26.01	20.16	21.25	-	21.32	-	-	-	-	34.8	24.8	-	24.05	18	-
164_17_1802	TACAGGCGCAGCTCCTCGAGAGCCTCCGTCTCCTCGCCCG	34	-	32.4	-	19.55	35.7	35.52	43.35	-	31.16	-	-	-	-	34.8	38.4	-	30.55	45.9	-
165_17_9	<lmxll>	lm	lm	ll	lm	ll	ll	ll	ll	lm	ll	lm	lm	lm	ll	ll	ll	lm	ll	ll	lm
165_17_1803	AGGTACAGGGAGAAAATTGTATGGGAGTGCATAAAAAGTG	22.1	21	-	16.8	-	-	-	-	15.86	-	20.25	16.5	19.8	-	-	-	20.4	-	-	19.2
165_17_1804	GATAATTTATCCGCTTCTAGCTCGTGCACGCGGCACACCA	16.15	11	-	16.8	-	-	-	-	17.08	-	20.25	8.8	15.4	-	-	-	17	-	-	36.48
165_17_1805	CGCACCGATACCTACAACAACTGCGCCCTTGCGCGGTGGA	23.8	23	-	25.6	-	-	-	-	36.6	-	47.25	26.4	26.4	-	-	-	38.25	-	-	42.24
165_17_1806	GGAGGGGTGGGTTAGTAGGGTGTGTAAGTAGGTAGGTACT	22.1	19	-	21.6	-	-	-	-	24.4	-	26.25	26.4	8.8	-	-	-	16.15	-	-	23.04
165_17_1807	GGTCGCTAGCGGCGCGCGCGCATGAGCTCAGACAAAGAGA	34	4	-	26.4	-	-	-	-	25.62	-	40.5	5.5	17.6	-	-	-	33.15	-	-	54.72
165_17_1808	TCTATCAACTATGCGAGTGTTTAATGTATGATGGAATGAA	34	30	-	31.2	-	-	-	-	28.06	-	21.75	34.1	30.8	-	-	-	27.2	-	-	30.72
165_17_1809	TACATACACTCTCCACAATCTAACGACGCAACAACTCCCG	26.35	31	-	24.8	-	-	-	-	29.28	-	32.25	30.8	26.4	-	-	-	30.6	-	-	20.16
165_17_1810	CATAGCGTAGGATACCTAGACATTATAATAAAATTAGACG	8.5	10	-	4.8	-	-	-	-	8.54	-	8.25	5.5	13.2	-	-	-	7.65	-	-	12.48
165_17_1811	CTCTTTGGAGCCGCTAAAAACGTCTCTAAGTTTATAGTGA	22.1	27	-	16	-	-	-	-	19.52	-	24.75	24.2	13.2	-	-	-	24.65	-	-	18.24
166_17_5	<lmxll>	lm	lm	ll	lm	ll	ll	ll	ll	lm	ll	lm	lm	lm	lm	ll	ll	lm	ll	ll	lm
166_17_1812	TTGACTGGTAGGAAATGCTTTTAGCATTAAGTCCACCTGA	17	20	-	12	-	-	-	-	21.96	-	19.5	18.7	13.2	15.75	-	-	13.6	-	-	7.68
166_17_1813	GTCTGCTGGTTACTCTGCGCGCGCAGCGTGTACCTCCAGG	28.05	21	-	19.2	-	-	-	-	26.84	-	39.75	17.6	35.2	34.65	-	-	26.35	-	-	31.68
166_17_1814	TGTTGATTCTAACATAGTCGTTCTTTCGAGCCAATTTTGG	33.15	39	-	29.6	-	-	-	-	17.08	-	42	40.7	41.8	26.25	-	-	20.4	-	-	45.12
166_17_1815	CAGCTCATTCAACATGCGTCTCCCCGTGCTAGCGTGTTCT	26.35	25	-	25.6	-	-	-	-	28.06	-	27	37.4	30.8	25.2	-	-	30.6	-	-	21.12
166_17_1816	GTGGAAGTTATATTCGCTAGTGCTAAAGTTATTCGATATT	24.65	27	-	26.4	-	-	-	-	29.28	-	19.5	27.5	26.4	24.15	-	-	40.8	-	-	17.28
167_17_6	<lmxll>	lm	lm	ll	lm	ll	ll	lm	ll	lm	ll	lm	lm	lm	ll	ll	ll	lm	ll	ll	lm
167_17_1817	GTCTTCTTAGTTTTATCATCTGAAAATGAATAAGTACATT	19.55	14	-	8.8	-	-	12.48	-	20.74	-	18.75	12.1	19.8	-	-	-	13.6	-	-	14.4
167_17_1818	AGGGATTGTGGTTAGGGTGGAATGATTTCGAAAAATACGT	19.55	19	-	12.8	-	-	13.44	-	13.42	-	15	17.6	15.4	-	-	-	12.75	-	-	24
167_17_1819	ACCTAGCTATCCTTCTGAACAGTAAACTGCAAGGAAAAAA	35.7	22	-	20.8	-	-	23.04	-	17.08	-	27	22	19.8	-	-	-	16.15	-	-	16.32
167_17_1820	ATCACCCATGTTCTTCACATCAGAGCGCGCATCCCTGGTG	31.45	27	-	31.2	-	-	35.52	-	32.94	-	34.5	25.3	39.6	-	-	-	34	-	-	24.96
167_17_1821	AGAAACAAGTTAGGAAAACCTACTATAAATTATCTCCACC	22.1	20	-	29.6	-	-	22.08	-	29.28	-	24.75	18.7	24.2	-	-	-	24.65	-	-	12.48
167_17_1822	CTTTCTGCTTTCGCCTTCTGTTCAGCTGCGCGCCGTCTGG	37.4	22	-	25.6	-	-	22.08	-	29.28	-	27	23.1	19.8	-	-	-	17.85	-	-	34.56
168_17_8	<lmxll>	lm	lm	ll	lm	ll	lm	lm	ll	lm	lm	lm	ll	lm	ll	ll	ll	lm	lm	lm	lm
168_17_1823	TGGTGATTGTTGTTCCATCATGTTCACCTCATTCTCATTA	26.35	20	-	14.4	-	21.93	15.36	-	20.74	20.5	19.5	-	15.4	-	-	-	14.45	18.85	16.2	26.88
168_17_1824	AAGCGCGAGCTGCAACATGGCGCGCCGAGAGGCCGGACAA	24.65	28	-	28.8	-	33.15	24	-	21.96	35.26	24.75	-	24.2	-	-	-	34.85	36.4	36	38.4
168_17_1825	AAGTGTCTGAAACTGTTCACGCGAGTAACAACGTTCCGAT	49.3	34	-	46.4	-	44.37	46.08	-	47.58	48.38	42	-	30.8	-	-	-	56.1	31.85	27	25.92
168_17_1826	CACAGGTAGAGAGGTTGTTAGAGTTACGACGAGGTTTTTA	30.6	18	-	36	-	24.99	21.12	-	17.08	18.04	22.5	-	22	-	-	-	19.55	22.1	29.7	46.08
168_17_1827	CACTGAGCAGCAACCAGCCCGTGGTGACGTACGAGGTGGT	11.9	13	-	10.4	-	12.24	4.8	-	9.76	10.66	17.25	-	15.4	-	-	-	5.1	16.25	10.8	16.32
168_17_1828	ACATAAACAAACTTCATGAATAAGATAACACAAGTGACTG	16.15	25	-	15.2	-	23.46	22.08	-	24.4	30.34	27.75	-	22	-	-	-	22.1	25.35	34.2	34.56
168_17_1829	CACACAGAAACAAATTATTACATAAGTTAGACATGACAGA	8.5	9	-	6.4	-	4.59	3.84	-	14.64	8.2	15.75	-	6.6	-	-	-	8.5	5.85	8.1	10.56
168_17_1830	TTCCCGGAGCGCGTGTCCCGCTACGCCATGCTGCCGCACG	25.5	22	-	23.2	-	17.34	24.96	-	19.52	18.86	18.75	-	15.4	-	-	-	15.3	21.45	30.6	29.76
169_18_3	<lmxll>	ll	ll	ll	ll	ll	lm	lm	ll	ll	lm	lm	lm	ll	lm	lm	ll	lm	ll	lm	lm
[truncated: 1,177 more rows]
